# Supplementary material for: 1-[4-(1H-imidazol-1-yl)phen­yl]ethanone monohydrate
Source: Acta Crystallogr Sect E Struct Rep Online. 2012 Jun 30;68(Pt 7):o2305. doi: 10.1107/S1600536812029157 (PMC3394079; doi:10.1107/S1600536812029157)
Supplement: Supplementary file 1 [file e-68-o2305-sup1.cif]

##############################################################################
#                                                                            #
# This CIF contains the data in a paper accepted for publication in          #
# Acta Crystallographica Section E. It conforms to the requirements of       #
# Notes for Authors for Acta Crystallographica Section E, and has been       #
# peer reviewed under the auspices of the IUCr Commission on Journals.       #
#                                                                            #
# Full details of the Crystallographic Information File format               #
# are given in the paper "The Crystallographic Information File (CIF):       #
# a New Standard Archive File for Crystallography" by S. R. Hall, F. H.      #
# Allen and I. D. Brown [Acta Cryst. (1991), A47, 655-685].                  #
#                                                                            #
# The current version of the core CIF dictionary is obtainable from          #
# ftp://ftp.iucr.org/pub/cif_core.dic.                                       #
#                                                                            #
# Software is freely available for graphical display of the structure(s)     #
# in this CIF. For information consult the CIF software page                 #
# http://www.iucr.org/resources/cif/software.                                #
#                                                                            #
# This file may be used for bona fide research purposes within the           #
# scientific community so long as proper attribution is given to the journal # 
# article from which it was obtained.                                        #
#                                                                            #
##############################################################################
data_global
_journal_data_validation_number     ?
_journal_date_recd_electronic     2012-06-06
_journal_date_accepted     2012-06-26
_journal_name_full     'Acta Crystallographica, Section E'
_journal_year     2012
_journal_volume     68
_journal_issue      7
_journal_page_first     o2305
_journal_page_last     o2305
_journal_paper_category     QO
_journal_paper_doi     10.1107/S1600536812029157
_journal_coeditor_code     FJ2569
_publ_contact_author_name
; Dr Muhammad D. Bala
;
_publ_contact_author_address
; School of Chemistry,
  University of KwaZulu-Natal,
  Westville Campus, Private Bag X54001
  Durban 4000,
  South Africa
;
_publ_contact_author_email     'bala@ukzn.ac.za'
_publ_contact_author_fax     '+27312603091'
_publ_contact_author_phone     '+27312602616'
_publ_section_title
;
1-[4-(1<i>H</i>-imidazol-1-yl)phenyl]ethanone monohydrate
;
loop_
    _publ_author_name
    _publ_author_address
    'Ibrahim, Halliru'
; School of Chemistry & Physics,
  University of KwaZulu-Natal,
  Westville Campus, Private Bag X54001
  Durban 4000,
  South Africa
;
    'Bala, Muhammad D.'
; School of Chemistry & Physics,
  University of KwaZulu-Natal,
  Westville Campus, Private Bag X54001
  Durban 4000,
  South Africa
;
    'Omondi, Bernard'
;
School of Chemistry & Physics,
  University of KwaZulu-Natal,
  Westville Campus, Private Bag X54001
  Durban 4000,
  South Africa
;
data_I
_chemical_name_systematic
;
1-[4-(1<i>H</i>-imidazol-1-yl)phenyl]ethanone monohydrate
;
_chemical_formula_moiety     'C11 H10 N2 O, H2 O'
_chemical_formula_sum     'C11 H12 N2 O2'
_chemical_formula_iupac     'C11 H10 N2 O, H2 O'
_chemical_formula_weight     204.23
_symmetry_cell_setting     triclinic
_symmetry_space_group_name_H-M     'P -1'
_symmetry_space_group_name_Hall     '-P 1'
loop_
    _symmetry_equiv_pos_as_xyz
    'x, y, z'
    '-x, -y, -z'
_cell_length_a     6.7599(6)
_cell_length_b     8.0885(8)
_cell_length_c     9.7168(9)
_cell_angle_alpha     90.350(3)
_cell_angle_beta     106.731(3)
_cell_angle_gamma     99.486(3)
_cell_volume     501.03(8)
_cell_formula_units_Z     2
_cell_measurement_reflns_used     7553
_cell_measurement_theta_min     2.19
_cell_measurement_theta_max     24.99
_cell_measurement_temperature     173(2)
_exptl_crystal_description     block
_exptl_crystal_colour     colourless
_exptl_crystal_size_max     0.58
_exptl_crystal_size_mid     0.39
_exptl_crystal_size_min     0.14
_exptl_crystal_density_diffrn     1.354
_exptl_crystal_density_method     'not measured'
_exptl_crystal_F_000     216
_exptl_absorpt_coefficient_mu     0.095
_exptl_absorpt_correction_type     multi-scan
_exptl_absorpt_process_details     '(SADABS; Bruker, 2008)'
_exptl_absorpt_correction_T_min     0.9469
_exptl_absorpt_correction_T_max     0.9868
_exptl_special_details
;
Carbon-bound H-atoms were placed in calculated positions [C---H = 0.96 \%A for
Me H atoms and 0.93 \%A for aromatic H atoms; <i>U</i>~iso~(H) =
1.2<i>U</i>~eq~(C) (1.5 for Me groups)] and were included in the refinement in
the riding model approximation. The O---H H-atom was located in a difference
map and freely refined with O---H = 0.87 -- 0.91 \%A (<i>U</i>~iso~(H) =
1.2<i>U</i>~eq~(O).
;
_diffrn_ambient_temperature     173(2)
_diffrn_radiation_type     MoK\a
_diffrn_radiation_wavelength     0.71073
_diffrn_radiation_monochromator     graphite
_diffrn_measurement_device_type     'Bruker SMART APEXII CCD'
_diffrn_measurement_method     '\f and \w scans'
_diffrn_reflns_number     6609
_diffrn_reflns_av_R_equivalents     0.0251
_diffrn_reflns_theta_min     2.19
_diffrn_reflns_theta_max     24.99
_diffrn_reflns_theta_full     24.99
_diffrn_measured_fraction_theta_max     0.971
_diffrn_measured_fraction_theta_full     0.971
_diffrn_reflns_limit_h_min     -7
_diffrn_reflns_limit_h_max     8
_diffrn_reflns_limit_k_min     -9
_diffrn_reflns_limit_k_max     9
_diffrn_reflns_limit_l_min     -11
_diffrn_reflns_limit_l_max     11
_diffrn_standards_number     0
_diffrn_standards_interval_count     0
_diffrn_standards_interval_time     0
_diffrn_standards_decay_%     0
_refine_special_details
;
Refinement of <i>F</i>^2^ against ALL reflections. The weighted <i>R</i>-factor
<i>wR</i> and goodness of fit <i>S</i> are based on <i>F</i>^2^, conventional
<i>R</i>-factors <i>R</i> are based on <i>F</i>, with <i>F</i> set to zero for
negative <i>F</i>^2^. The threshold expression of <i>F</i>^2^ >
\s(<i>F</i>^2^) is used only for calculating <i>R</i>-factors(gt) <i>etc</i>.
and is not relevant to the choice of reflections for refinement.
<i>R</i>-factors based on <i>F</i>^2^ are statistically about twice as large
as those based on <i>F</i>, and <i>R</i>- factors based on ALL data will be
even larger.
;
_reflns_number_total     1711
_reflns_number_gt     1568
_reflns_threshold_expression     I>2sigma(I)
_refine_ls_structure_factor_coef     Fsqd
_refine_ls_matrix_type     full
_refine_ls_R_factor_all     0.0384
_refine_ls_R_factor_gt     0.0355
_refine_ls_wR_factor_gt     0.0947
_refine_ls_wR_factor_ref     0.0982
_refine_ls_goodness_of_fit_ref     1.073
_refine_ls_restrained_S_all     1.073
_refine_ls_number_reflns     1711
_refine_ls_number_parameters     153
_refine_ls_number_restraints     0
_refine_ls_hydrogen_treatment     mixed
_refine_ls_weighting_scheme     calc
_refine_ls_weighting_details
         'calc w=1/[\s^2^(Fo^2^)+(0.0520P)^2^+0.1639P] where P=(Fo^2^+2Fc^2^)/3'
_atom_sites_solution_hydrogens     geom
_atom_sites_solution_primary     direct
_atom_sites_solution_secondary     difmap
_refine_ls_shift/su_max     0.002
_refine_ls_shift/su_mean     0
_refine_diff_density_max     0.154
_refine_diff_density_min     -0.336
_refine_ls_extinction_method     none
loop_
    _atom_type_symbol
    _atom_type_description
    _atom_type_scat_dispersion_real
    _atom_type_scat_dispersion_imag
    _atom_type_scat_source
    C C 0.0033 0.0016 'International Tables Vol C Tables 4.2.6.8 and 6.1.1.4'
    H H 0 0 'International Tables Vol C Tables 4.2.6.8 and 6.1.1.4'
    N N 0.0061 0.0033 'International Tables Vol C Tables 4.2.6.8 and 6.1.1.4'
    O O 0.0106 0.006 'International Tables Vol C Tables 4.2.6.8 and 6.1.1.4'
_computing_data_collection     'APEX2 (Bruker, 2008)'
_computing_cell_refinement     'SAINT-Plus (Bruker, 2008)'
_computing_data_reduction     'SAINT-Plus and XPREP (Bruker, 2008)'
_computing_structure_solution     'SHELXS97 (Sheldrick, 2008)'
_computing_structure_refinement     'SHELXL97 (Sheldrick, 2008)'
_computing_molecular_graphics     'ORTEP-3 (Farrugia, 1997)'
_computing_publication_material     'WinGX (Farrugia, 1999)'
loop_
    _atom_site_type_symbol
    _atom_site_label
    _atom_site_fract_x
    _atom_site_fract_y
    _atom_site_fract_z
    _atom_site_U_iso_or_equiv
    _atom_site_adp_type
    _atom_site_calc_flag
    _atom_site_refinement_flags
    _atom_site_occupancy
    _atom_site_symmetry_multiplicity
    _atom_site_disorder_assembly
    _atom_site_disorder_group
    C C1 0.3585(2) 0.18679(16) 0.96056(14) 0.0245(3) Uani d . 1 1 . .
    H H1A 0.3397 0.0859 1.0103 0.037 Uiso calc R 1 1 . .
    H H1B 0.2732 0.2621 0.9808 0.037 Uiso calc R 1 1 . .
    H H1C 0.5033 0.2395 0.9923 0.037 Uiso calc R 1 1 . .
    C C2 0.29495(19) 0.14436(15) 0.80160(14) 0.0195(3) Uani d . 1 1 . .
    C C3 0.28326(18) 0.28277(15) 0.70069(13) 0.0174(3) Uani d . 1 1 . .
    C C4 0.21354(19) 0.24258(15) 0.55292(14) 0.0184(3) Uani d . 1 1 . .
    H H4 0.1746 0.1304 0.5199 0.022 Uiso calc R 1 1 . .
    C C5 0.20107(19) 0.36543(15) 0.45475(13) 0.0182(3) Uani d . 1 1 . .
    H H5 0.1554 0.3361 0.3566 0.022 Uiso calc R 1 1 . .
    C C6 0.25730(17) 0.53395(14) 0.50336(13) 0.0160(3) Uani d . 1 1 . .
    C C7 0.32455(19) 0.57689(15) 0.65011(14) 0.0204(3) Uani d . 1 1 . .
    H H7 0.3611 0.6892 0.6829 0.024 Uiso calc R 1 1 . .
    C C8 0.3369(2) 0.45188(16) 0.74724(14) 0.0208(3) Uani d . 1 1 . .
    H H8 0.3818 0.4813 0.8454 0.025 Uiso calc R 1 1 . .
    C C9 0.17884(19) 0.63657(15) 0.25569(14) 0.0195(3) Uani d . 1 1 . .
    C C10 0.24881(19) 0.90217(15) 0.30220(14) 0.0206(3) Uani d . 1 1 . .
    C C11 0.28704(19) 0.83293(15) 0.43105(14) 0.0197(3) Uani d . 1 1 . .
    H H11 0.3339 0.8894 0.5213 0.024 Uiso calc R 1 1 . .
    N N1 0.24241(15) 0.66069(12) 0.40191(11) 0.0165(3) Uani d . 1 1 . .
    N N2 0.18116(16) 0.77885(13) 0.19181(11) 0.0210(3) Uani d . 1 1 . .
    O O1 0.25470(14) -0.00186(10) 0.75446(10) 0.0248(3) Uani d . 1 1 . .
    O O1S 0.04729(17) 0.73832(13) -0.11171(11) 0.0353(3) Uani d . 1 1 . .
    H H1D 0.115(3) 0.820(3) -0.147(2) 0.053(5) Uiso d . 1 1 . .
    H H1E 0.093(3) 0.762(2) -0.015(2) 0.047(5) Uiso d . 1 1 . .
    H H9 0.137(2) 0.5281(19) 0.2087(16) 0.024(4) Uiso d . 1 1 . .
    H H10 0.262(2) 1.0191(17) 0.2805(14) 0.017(3) Uiso d . 1 1 . .
loop_
    _atom_site_aniso_label
    _atom_site_aniso_U_11
    _atom_site_aniso_U_22
    _atom_site_aniso_U_33
    _atom_site_aniso_U_12
    _atom_site_aniso_U_13
    _atom_site_aniso_U_23
    C1 0.0292(7) 0.0211(6) 0.0227(7) 0.0052(5) 0.0064(6) 0.0051(5)
    C2 0.0160(6) 0.0193(6) 0.0237(7) 0.0030(5) 0.0067(5) 0.0031(5)
    C3 0.0146(6) 0.0177(6) 0.0208(7) 0.0032(5) 0.0061(5) 0.0020(5)
    C4 0.0180(6) 0.0135(6) 0.0233(7) 0.0021(5) 0.0058(5) -0.0010(5)
    C5 0.0186(6) 0.0180(6) 0.0169(6) 0.0027(5) 0.0039(5) -0.0004(5)
    C6 0.0122(6) 0.0169(6) 0.0193(7) 0.0025(5) 0.0054(5) 0.0029(5)
    C7 0.0229(6) 0.0132(6) 0.0233(7) 0.0010(5) 0.0053(5) -0.0007(5)
    C8 0.0233(7) 0.0206(6) 0.0163(6) 0.0020(5) 0.0036(5) -0.0005(5)
    C9 0.0208(7) 0.0177(6) 0.0193(7) 0.0014(5) 0.0057(5) 0.0006(5)
    C10 0.0217(6) 0.0152(6) 0.0246(7) 0.0020(5) 0.0069(5) 0.0032(5)
    C11 0.0202(6) 0.0145(6) 0.0224(7) 0.0007(5) 0.0043(5) -0.0010(5)
    N1 0.0161(5) 0.0138(5) 0.0187(6) 0.0014(4) 0.0047(4) 0.0015(4)
    N2 0.0228(6) 0.0189(5) 0.0207(6) 0.0016(4) 0.0063(4) 0.0031(4)
    O1 0.0330(5) 0.0163(5) 0.0251(5) 0.0027(4) 0.0094(4) 0.0030(4)
    O1S 0.0489(7) 0.0281(5) 0.0209(6) -0.0152(5) 0.0102(5) -0.0023(4)
_geom_special_details
;
All e.s.d.'s (except the e.s.d. in the dihedral angle between two l.s. planes)
are estimated using the full covariance matrix. The cell e.s.d.'s are taken
into account individually in the estimation of e.s.d.'s in distances, angles
and torsion angles; correlations between e.s.d.'s in cell parameters are only
used when they are defined by crystal symmetry. An approximate (isotropic)
treatment of cell e.s.d.'s is used for estimating e.s.d.'s involving l.s.
planes. The following ALERTS were generated. Each ALERT has the format
test-name_ALERT_alert-type_alert-level. Alert level C PLAT029_ALERT_3_C
_diffrn_measured_fraction_theta_full Low ....... 0.971 PLAT911_ALERT_3_C
Missing # FCF Refl Between THmin & STh/<i>L</i>= 0.594 51 PLAT154_ALERT_1_G
The su's on the Cell Angles are Equal .......0.00300 Deg. PLAT764_ALERT_4_G
Overcomplete CIF Bond List Detected (Rep/Expd) 1.20 Ratio PLAT790_ALERT_4_G
Centre of Gravity not Within Unit Cell: Resd. #2 H2 O PLAT909_ALERT_3_G
Percentage of Observed Data at Theta(Max) still 84 Perc. NOTED:
;
loop_
    _geom_bond_atom_site_label_1
    _geom_bond_atom_site_label_2
    _geom_bond_site_symmetry_2
    _geom_bond_distance
    _geom_bond_publ_flag
    C1 C2 . 1.5003(18) ?
    C1 H1A . 0.96 ?
    C1 H1B . 0.96 ?
    C1 H1C . 0.96 ?
    C2 O1 . 1.2240(15) ?
    C2 C3 . 1.4896(17) ?
    C3 C8 . 1.3935(17) ?
    C3 C4 . 1.3941(18) ?
    C4 C5 . 1.3775(17) ?
    C4 H4 . 0.93 ?
    C5 C6 . 1.3941(17) ?
    C5 H5 . 0.93 ?
    C6 C7 . 1.3890(18) ?
    C6 N1 . 1.4220(15) ?
    C7 C8 . 1.3835(18) ?
    C7 H7 . 0.93 ?
    C8 H8 . 0.93 ?
    C9 N2 1 1.3109(16) ?
    C9 N2 . 1.3109(16) ?
    C9 N1 . 1.3634(17) ?
    C9 H9 . 0.948(15) ?
    C10 C11 . 1.3483(19) ?
    C10 N2 1 1.3816(17) ?
    C10 N2 . 1.3816(17) ?
    C10 H10 . 0.966(14) ?
    C11 N1 . 1.3855(15) ?
    C11 H11 . 0.93 ?
    O1S H1D . 0.87(2) ?
    O1S H1E . 0.91(2) ?
loop_
    _geom_angle_atom_site_label_1
    _geom_angle_atom_site_label_2
    _geom_angle_atom_site_label_3
    _geom_angle_site_symmetry_1
    _geom_angle_site_symmetry_3
    _geom_angle
    _geom_angle_publ_flag
    C2 C1 H1A . . 109.5 ?
    C2 C1 H1B . . 109.5 ?
    H1A C1 H1B . . 109.5 ?
    C2 C1 H1C . . 109.5 ?
    H1A C1 H1C . . 109.5 ?
    H1B C1 H1C . . 109.5 ?
    O1 C2 C3 . . 119.93(11) ?
    O1 C2 C1 . . 120.84(11) ?
    C3 C2 C1 . . 119.23(11) ?
    C8 C3 C4 . . 118.11(11) ?
    C8 C3 C2 . . 122.91(11) ?
    C4 C3 C2 . . 118.98(11) ?
    C5 C4 C3 . . 121.44(11) ?
    C5 C4 H4 . . 119.3 ?
    C3 C4 H4 . . 119.3 ?
    C4 C5 C6 . . 119.63(11) ?
    C4 C5 H5 . . 120.2 ?
    C6 C5 H5 . . 120.2 ?
    C7 C6 C5 . . 119.90(11) ?
    C7 C6 N1 . . 120.52(11) ?
    C5 C6 N1 . . 119.58(11) ?
    C8 C7 C6 . . 119.72(11) ?
    C8 C7 H7 . . 120.1 ?
    C6 C7 H7 . . 120.1 ?
    C7 C8 C3 . . 121.20(12) ?
    C7 C8 H8 . . 119.4 ?
    C3 C8 H8 . . 119.4 ?
    N2 C9 N1 1 . 112.07(11) ?
    N2 C9 N1 . . 112.07(11) ?
    N2 C9 H9 1 . 125.6(9) ?
    N2 C9 H9 . . 125.6(9) ?
    N1 C9 H9 . . 122.3(9) ?
    C11 C10 N2 . 1 110.55(11) ?
    C11 C10 N2 . . 110.55(11) ?
    C11 C10 H10 . . 129.4(8) ?
    N2 C10 H10 1 . 120.0(8) ?
    N2 C10 H10 . . 120.0(8) ?
    C10 C11 N1 . . 106.12(11) ?
    C10 C11 H11 . . 126.9 ?
    N1 C11 H11 . . 126.9 ?
    C9 N1 C11 . . 106.12(10) ?
    C9 N1 C6 . . 126.67(10) ?
    C11 N1 C6 . . 127.20(10) ?
    C9 N2 C10 . . 105.14(10) ?
    H1D O1S H1E . . 104.5(17) ?
loop_
    _geom_torsion_atom_site_label_1
    _geom_torsion_atom_site_label_2
    _geom_torsion_atom_site_label_3
    _geom_torsion_atom_site_label_4
    _geom_torsion_site_symmetry_1
    _geom_torsion_site_symmetry_2
    _geom_torsion_site_symmetry_3
    _geom_torsion_site_symmetry_4
    _geom_torsion
    _geom_torsion_publ_flag
    O1 C2 C3 C8 . . . . -176.76(11) ?
    C1 C2 C3 C8 . . . . 2.59(18) ?
    O1 C2 C3 C4 . . . . 3.98(18) ?
    C1 C2 C3 C4 . . . . -176.67(11) ?
    C8 C3 C4 C5 . . . . 1.18(18) ?
    C2 C3 C4 C5 . . . . -179.52(10) ?
    C3 C4 C5 C6 . . . . -0.60(18) ?
    C4 C5 C6 C7 . . . . -0.27(18) ?
    C4 C5 C6 N1 . . . . -179.39(10) ?
    C5 C6 C7 C8 . . . . 0.51(18) ?
    N1 C6 C7 C8 . . . . 179.62(11) ?
    C6 C7 C8 C3 . . . . 0.10(19) ?
    C4 C3 C8 C7 . . . . -0.93(19) ?
    C2 C3 C8 C7 . . . . 179.80(11) ?
    N2 C10 C11 N1 1 . . . -0.02(14) ?
    N2 C10 C11 N1 . . . . -0.02(14) ?
    N2 C9 N1 C11 1 . . . 0.29(14) ?
    N2 C9 N1 C11 . . . . 0.29(14) ?
    N2 C9 N1 C6 1 . . . 179.67(10) ?
    N2 C9 N1 C6 . . . . 179.67(10) ?
    C10 C11 N1 C9 . . . . -0.15(13) ?
    C10 C11 N1 C6 . . . . -179.53(11) ?
    C7 C6 N1 C9 . . . . -179.88(11) ?
    C5 C6 N1 C9 . . . . -0.77(18) ?
    C7 C6 N1 C11 . . . . -0.63(18) ?
    C5 C6 N1 C11 . . . . 178.48(11) ?
    N1 C9 N2 N2 . . . 1 0.0(3) ?
    N2 C9 N2 C10 1 . . . 0E1(10) ?
    N1 C9 N2 C10 . . . . -0.30(14) ?
    C11 C10 N2 N2 . . . 1 0.00(19) ?
    C11 C10 N2 C9 . . . . 0.20(14) ?
    N2 C10 N2 C9 1 . . . 0E1(8) ?
loop_
    _geom_hbond_atom_site_label_D
    _geom_hbond_atom_site_label_H
    _geom_hbond_atom_site_label_A
    _geom_hbond_site_symmetry_A
    _geom_hbond_distance_DH
    _geom_hbond_distance_HA
    _geom_hbond_distance_DA
    _geom_hbond_angle_DHA
    O1S H1D O1 1_564 0.87(2) 2.00(2) 2.8610(14) 174.6(19)
    O1S H1E N2 1 0.91(2) 1.92(2) 2.8246(15) 172.1(16)
    C5 H5 O1S 2_565 0.93 2.39 3.3034(16) 166
    C9 H9 O1S 2_565 0.948(15) 2.345(15) 3.2677(16) 164.5(12)
_iucr_refine_instructions_details
;
TITL 12zs_nb_hi1d_0m in P-1
CELL  0.71073   6.7599   8.0885   9.7168   90.350  106.731   99.486
ZERR     2.00   0.0006   0.0008   0.0009    0.003    0.003    0.003
LATT   1
SFAC  C    H    N    O
UNIT  22   24   4    4
MERG   2
OMIT    -2.00  50.00
EQIV $1 x, 1+y, -1+z
EQIV $2 x, y, z
EQIV $3 -x, 1-y, -z
HTAB O1s O1_$1
HTAB O1s N2_$2
HTAB C5 O1s_$3
HTAB C9 O1s_$3
FMAP   2
PLAN    4
SIZE     0.14   0.39   0.58
ACTA
HTAB    2.00000
BOND   $H
CONF
L.S.   6
TEMP   173.00
WGHT    0.052000    0.163900
FVAR       1.07695
C1    1    0.358529    0.186786    0.960560    11.00000    0.02923    0.02115 =
         0.02267    0.00510    0.00644    0.00518
AFIX 137
H1A   2    0.339749    0.085891    1.010290    11.00000   -1.50000
H1B   2    0.273240    0.262096    0.980783    11.00000   -1.50000
H1C   2    0.503281    0.239518    0.992321    11.00000   -1.50000
AFIX   0
C2    1    0.294948    0.144361    0.801597    11.00000    0.01599    0.01927 =
         0.02367    0.00311    0.00666    0.00301
C3    1    0.283260    0.282766    0.700685    11.00000    0.01458    0.01767 =
         0.02077    0.00196    0.00613    0.00317
C4    1    0.213544    0.242579    0.552924    11.00000    0.01799    0.01354 =
         0.02326   -0.00104    0.00577    0.00214
AFIX  43
H4    2    0.174605    0.130377    0.519913    11.00000   -1.20000
AFIX   0
C5    1    0.201072    0.365428    0.454746    11.00000    0.01860    0.01800 =
         0.01695   -0.00035    0.00394    0.00271
AFIX  43
H5    2    0.155403    0.336118    0.356582    11.00000   -1.20000
AFIX   0
C6    1    0.257296    0.533950    0.503364    11.00000    0.01225    0.01688 =
         0.01931    0.00294    0.00539    0.00252
C7    1    0.324546    0.576888    0.650115    11.00000    0.02295    0.01323 =
         0.02333   -0.00069    0.00527    0.00104
AFIX  43
H7    2    0.361125    0.689183    0.682941    11.00000   -1.20000
AFIX   0
C8    1    0.336883    0.451884    0.747245    11.00000    0.02329    0.02064 =
         0.01631   -0.00051    0.00361    0.00204
AFIX  43
H8    2    0.381779    0.481259    0.845393    11.00000   -1.20000
AFIX   0
C9    1    0.178843    0.636566    0.255687    11.00000    0.02083    0.01767 =
         0.01934    0.00061    0.00573    0.00139
C10   1    0.248810    0.902166    0.302196    11.00000    0.02170    0.01523 =
         0.02462    0.00319    0.00686    0.00197
C11   1    0.287041    0.832932    0.431053    11.00000    0.02020    0.01450 =
         0.02237   -0.00101    0.00434    0.00069
AFIX  43
H11   2    0.333906    0.889393    0.521269    11.00000   -1.20000
AFIX   0
N1    3    0.242407    0.660686    0.401913    11.00000    0.01608    0.01384 =
         0.01874    0.00149    0.00467    0.00141
N2    3    0.181160    0.778849    0.191808    11.00000    0.02281    0.01889 =
         0.02072    0.00307    0.00631    0.00164
O1    4    0.254704   -0.001864    0.754461    11.00000    0.03299    0.01628 =
         0.02510    0.00301    0.00939    0.00269
O1S   4    0.047286    0.738320   -0.111712    11.00000    0.04893    0.02810 =
         0.02095   -0.00229    0.01016   -0.01516
H1D   2    0.115349    0.819603   -0.146672    11.00000    0.05329
H1E   2    0.093096    0.761862   -0.014739    11.00000    0.04743
H9    2    0.137160    0.528051    0.208700    11.00000    0.02385
H10   2    0.261528    1.019148    0.280462    11.00000    0.01658
HKLF    4
REM  12zs_nb_hi1d_0m in P-1
REM R1 =  0.0355 for   1568 Fo > 4sig(Fo)  and  0.0384 for all   1711 data
REM    153 parameters refined using      0 restraints
END
WGHT      0.0509      0.1665
REM Highest difference peak  0.154,  deepest hole -0.336,  1-sigma level  0.062
Q1    1   0.0977  0.5532  0.6318  11.00000  0.05    0.15
Q2    1   0.1267  0.7827  0.1047  11.00000  0.05    0.15
Q3    1   0.1952  0.8791  0.3747  11.00000  0.05    0.14
Q4    1   0.2458  0.7151 -0.0599  11.00000  0.05    0.14
;
