# Supplementary material for: 1-[4-(1H-imidazol-1-yl)phen­yl]ethanone monohydrate
Source: Acta Crystallogr Sect E Struct Rep Online. 2012 Jun 30;68(Pt 7):o2305. doi: 10.1107/S1600536812029157 (PMC3394079; doi:10.1107/S1600536812029157)
Supplement: Supplementary file 2 [file e-68-o2305-Isup2.hkl]

#
# h,k,l, Fc-squared, Fo-squared, sigma(Fo-squared) and status flag
#
data_I
_shelx_title ' 12zs_nb_hi1d_0m in P-1'
_shelx_refln_list_code          4
_shelx_F_calc_maximum      105.15
_exptl_crystal_F_000       216.00
_reflns_d_resolution_high  0.8412
 
loop_
 _symmetry_equiv_pos_as_xyz
 'x, y, z'
 '-x, -y, -z'
 
_cell_length_a     6.7599
_cell_length_b     8.0885
_cell_length_c     9.7168
_cell_angle_alpha  90.350
_cell_angle_beta  106.731
_cell_angle_gamma  99.486
 
_shelx_F_squared_multiplier     1.000
 
loop_
 _refln_index_h
 _refln_index_k
 _refln_index_l
 _refln_F_squared_calc
 _refln_F_squared_meas
 _refln_F_squared_sigma
 _refln_observed_status
   1   0   0       15.79       11.02      0.70 o
   2   0   0     7988.98     6810.34    214.40 o
   3   0   0      140.94      147.57      9.60 o
   4   0   0      492.34      532.83     22.32 o
   5   0   0        0.44        0.57      0.07 o
   6   0   0        1.79        2.31      0.18 o
   7   0   0        1.55        1.30      0.40 o
  -7   1   0       11.44       11.19      0.91 o
  -6   1   0       42.51       43.75      2.18 o
  -5   1   0       75.21       76.44      3.55 o
  -4   1   0       55.28       56.89      2.65 o
  -3   1   0        1.10        0.95      0.19 o
  -2   1   0      513.45      481.79     15.06 o
  -1   1   0       91.43       88.11      1.04 o
   0   1   0      117.32      111.27      1.28 o
   1   1   0       48.36       51.63      0.74 o
   2   1   0      374.74      376.20      6.25 o
   3   1   0       20.00       17.85      0.34 o
   4   1   0       34.27       29.81      0.62 o
   5   1   0        5.93        6.80      0.19 o
   6   1   0       16.29       15.65      0.62 o
   7   1   0       14.14       13.17      0.58 o
  -7   2   0        2.57        2.26      0.40 o
  -6   2   0       10.56       12.12      0.84 o
  -5   2   0       61.43       59.35      2.78 o
  -4   2   0       15.34       14.32      0.42 o
  -3   2   0       95.32       89.96      1.92 o
  -2   2   0      147.63      130.46      1.75 o
  -1   2   0      152.92      157.74      2.25 o
   0   2   0      686.81      708.37      8.10 o
   1   2   0      629.63      615.15      6.11 o
   2   2   0        0.59        0.29      0.04 o
   3   2   0       20.17       19.60      0.34 o
   4   2   0        7.81        8.63      0.21 o
   5   2   0       11.54       10.07      0.28 o
   6   2   0        9.47        9.20      0.62 o
   7   2   0        0.25        0.39      0.23 o
  -7   3   0       10.51       13.07      0.90 o
  -6   3   0        4.36        4.57      0.55 o
  -5   3   0        6.87        6.74      0.24 o
  -4   3   0       97.32       90.19      4.53 o
  -3   3   0        8.02        6.61      0.14 o
  -2   3   0       37.58       39.10      0.51 o
  -1   3   0        1.82        1.45      0.07 o
   0   3   0        2.61        1.81      0.07 o
   1   3   0      599.16      665.59      7.47 o
   2   3   0      164.50      167.85      2.18 o
   3   3   0      762.43      837.55     13.61 o
   4   3   0       51.75       52.88      0.96 o
   5   3   0      104.34      107.85      2.39 o
   6   3   0       51.41       51.81      1.73 o
  -6   4   0      101.91      103.90     11.33 o
  -5   4   0        1.36        1.13      0.10 o
  -4   4   0       18.41       18.00      0.66 o
  -3   4   0        4.49        3.70      0.11 o
  -2   4   0      103.75       98.12      1.30 o
  -1   4   0       54.95       60.20      0.74 o
   0   4   0       92.74       99.21      1.10 o
   1   4   0       38.56       31.52      0.39 o
   2   4   0        1.57        1.17      0.06 o
   3   4   0       47.08       46.59      0.69 o
   4   4   0        9.87        9.32      0.28 o
   5   4   0        0.01        0.02      0.22 o
   6   4   0        7.14        6.09      0.48 o
  -7   5   0       26.40       22.86      1.08 o
  -6   5   0       46.52       42.83      1.88 o
  -5   5   0       22.41       21.71      1.22 o
  -4   5   0       54.49       56.35      1.23 o
  -3   5   0       95.67       96.56      1.28 o
  -2   5   0       89.84       91.43      1.27 o
  -1   5   0        0.35        1.09      0.06 o
   0   5   0       67.91       63.32      0.78 o
   1   5   0        9.90       11.55      0.19 o
   2   5   0        3.94        3.04      0.11 o
   3   5   0        8.94        9.22      0.28 o
   4   5   0        0.87        0.60      0.15 o
   5   5   0       17.08       18.58      0.81 o
  -6   6   0        0.20        0.12      0.26 o
  -5   6   0        6.79        6.69      0.58 o
  -4   6   0        9.39        9.34      0.35 o
  -3   6   0        2.53        2.16      0.13 o
  -2   6   0      102.69      108.58      1.46 o
  -1   6   0       66.12       65.07      0.81 o
   0   6   0       13.67       17.40      0.28 o
   1   6   0        2.82        3.92      0.14 o
   2   6   0       89.44       85.62      1.32 o
   3   6   0        1.99        1.31      0.18 o
   4   6   0       10.24        9.19      0.58 o
   5   6   0       43.85       43.08      1.55 o
  -6   7   0        0.16        0.22      0.31 o
  -5   7   0      436.10      456.09     18.68 o
  -4   7   0       40.33       41.86      1.96 o
  -3   7   0      656.15      691.76     28.24 o
  -2   7   0       17.26       18.16      0.50 o
  -1   7   0       61.83       66.32      0.87 o
   0   7   0        8.24        9.55      0.23 o
   1   7   0        6.16        6.37      0.20 o
   2   7   0        2.94        2.42      0.16 o
   3   7   0       31.05       32.05      0.86 o
   4   7   0        2.99        2.57      0.36 o
  -5   8   0      130.02      130.18      5.55 o
  -4   8   0       16.46       17.86      1.11 o
  -3   8   0      323.01      335.42      8.93 o
  -2   8   0        1.48        1.76      0.24 o
  -1   8   0      234.50      237.33      6.35 o
   0   8   0       38.86       45.83      0.95 o
   1   8   0        0.22       -0.15      0.17 o
   2   8   0       30.84       32.66      0.72 o
   3   8   0        0.30        0.22      0.36 o
  -3   9   0       49.38       51.70      1.55 o
  -2   9   0       66.50       71.83      2.07 o
  -1   9   0        9.37        9.59      0.86 o
   0   9   0       32.73       36.32      1.49 o
   1   9   0        7.93        8.38      0.50 o
  -1  -9   1       31.64       31.68      1.31 o
   0  -9   1       33.92       40.09      1.60 o
   1  -9   1       15.02       13.41      0.61 o
   2  -9   1        0.23       -0.24      0.24 o
   3  -9   1        1.62        1.58      0.46 o
  -3  -8   1        2.67        2.05      0.33 o
  -2  -8   1        0.60        0.08      0.14 o
  -1  -8   1       14.40       14.43      0.50 o
   0  -8   1       36.07       36.36      0.79 o
   1  -8   1        5.83        6.31      0.45 o
   2  -8   1        0.01       -0.09      0.29 o
   3  -8   1        1.35        0.20      0.23 o
   4  -8   1        2.78        3.04      0.48 o
   5  -8   1        1.06       -0.09      0.39 o
  -4  -7   1        6.46        5.94      0.53 o
  -3  -7   1       15.21       12.56      0.47 o
  -2  -7   1       17.45       17.40      0.44 o
  -1  -7   1      700.59      722.32      9.62 o
   0  -7   1        0.05        0.43      0.09 o
   1  -7   1     1353.88     1398.82     18.52 o
   2  -7   1       16.07       15.45      0.45 o
   3  -7   1      644.70      690.26     18.15 o
   4  -7   1       69.61       73.48      3.23 o
   5  -7   1      120.36      130.44      5.52 o
  -5  -6   1       24.16       24.12      1.00 o
  -4  -6   1        7.78        7.29      0.77 o
  -3  -6   1       33.67       33.55      0.86 o
  -2  -6   1        2.46        2.19      0.12 o
  -1  -6   1       23.18       20.25      0.34 o
   0  -6   1        3.66        4.80      0.16 o
   1  -6   1      253.35      269.43      3.43 o
   2  -6   1       58.87       55.55      0.79 o
   3  -6   1      171.16      170.23      2.92 o
   4  -6   1        0.13        0.37      0.28 o
   5  -6   1       34.50       34.43      1.61 o
   6  -6   1        1.70        1.90      0.33 o
  -5  -5   1        3.48        3.56      0.38 o
  -4  -5   1       23.02       22.63      0.63 o
  -3  -5   1       50.96       48.94      0.95 o
  -2  -5   1        2.12        1.15      0.08 o
  -1  -5   1       18.18       22.99      0.35 o
   0  -5   1       91.49      106.37      1.45 o
   1  -5   1       12.83       16.11      0.27 o
   2  -5   1       80.75       87.12      1.31 o
   3  -5   1        0.21        0.17      0.06 o
   4  -5   1       11.83       10.93      0.28 o
   5  -5   1        0.00        0.02      0.23 o
   6  -5   1        9.86        9.02      0.59 o
  -6  -4   1        0.00        0.02      0.23 o
  -5  -4   1       42.49       42.86      1.47 o
  -4  -4   1        7.58        8.51      0.26 o
  -3  -4   1       83.78       82.27      1.16 o
  -2  -4   1       43.91       46.89      0.59 o
  -1  -4   1       10.21       10.98      0.20 o
   0  -4   1      304.02      334.24      3.90 o
   1  -4   1      286.97      301.66      3.99 o
   2  -4   1      267.64      265.19      3.80 o
   3  -4   1       91.06       90.37      1.32 o
   4  -4   1      184.01      196.52      6.43 o
   5  -4   1      155.22      155.56      6.94 o
   6  -4   1      117.13      108.74      4.52 o
   7  -4   1       44.31       38.18      1.67 o
  -6  -3   1        1.13        0.89      0.23 o
  -5  -3   1      263.60      269.88      5.85 o
  -4  -3   1       11.69       10.51      0.25 o
  -3  -3   1       47.07       54.37      0.78 o
  -2  -3   1       73.38       80.60      1.13 o
  -1  -3   1      399.19      439.63      5.01 o
   0  -3   1      174.54      162.67      1.90 o
   1  -3   1      201.74      208.33      2.75 o
   2  -3   1        5.80        5.41      0.13 o
   3  -3   1       97.52       97.63      1.28 o
   4  -3   1       56.11       51.25      1.27 o
   5  -3   1       37.05       39.94      1.48 o
   6  -3   1        4.08        3.18      0.37 o
  -7  -2   1       26.70       21.71      0.84 o
  -6  -2   1        1.92        1.43      0.22 o
  -5  -2   1      153.93      162.63      4.20 o
  -4  -2   1        6.00        6.53      0.20 o
  -3  -2   1       48.86       50.80      0.80 o
  -2  -2   1       19.02       15.81      0.24 o
  -1  -2   1      581.51      635.79      6.78 o
   0  -2   1      662.18      662.56      7.28 o
   1  -2   1      573.25      535.04      9.69 o
   2  -2   1      114.18       99.78      1.30 o
   3  -2   1      454.78      437.65      7.71 o
   4  -2   1       10.58       11.51      0.35 o
   5  -2   1        0.64        0.69      0.08 o
   6  -2   1        1.80        1.27      0.12 o
   7  -2   1        6.35        6.21      0.71 o
  -7  -1   1        1.89        2.12      0.37 o
  -6  -1   1       23.11       22.87      0.70 o
  -5  -1   1        3.91        3.96      0.16 o
  -4  -1   1       24.66       25.87      0.57 o
  -3  -1   1      472.96      484.64      9.67 o
  -2  -1   1     1324.33     1317.34     18.63 o
  -1  -1   1       25.70       23.10      0.32 o
   0  -1   1      281.57      259.49      3.20 o
   1  -1   1      167.40      151.92      2.63 o
   2  -1   1       70.29       68.88      1.15 o
   3  -1   1       42.37       41.83      1.00 o
   4  -1   1        2.24        1.63      0.13 o
   5  -1   1       22.03       23.06      0.88 o
   6  -1   1       45.10       45.32      1.97 o
   7  -1   1      109.11      103.28      6.97 o
  -7   0   1        2.26        1.88      0.43 o
  -6   0   1      146.66      151.59      6.92 o
  -5   0   1        8.60        8.69      0.71 o
  -4   0   1     2021.86     2088.65     92.56 o
  -3   0   1       27.53       33.54      1.62 o
  -2   0   1     6979.87     5783.65    182.52 o
  -1   0   1       97.51       92.88      2.53 o
   0   0   1     1081.91      857.81     11.85 o
   1   0   1      295.41      283.89      4.04 o
   2   0   1      146.12      141.03      2.74 o
   3   0   1      105.93       99.04      2.22 o
   4   0   1       64.97       67.33      2.25 o
   5   0   1        0.24        0.08      0.08 o
   6   0   1        0.66        0.54      0.14 o
   7   0   1        0.86        0.18      0.19 o
  -7   1   1        0.35        0.44      0.34 o
  -6   1   1       47.86       45.42      2.27 o
  -5   1   1       32.97       35.33      1.76 o
  -4   1   1      882.13      897.83     39.76 o
  -3   1   1       31.48       25.96      1.27 o
  -2   1   1    11056.65     8553.40    268.60 o
  -1   1   1       39.42       41.89      0.48 o
   0   1   1     4716.82     3702.23     43.19 o
   1   1   1      137.55      132.04      1.78 o
   2   1   1       71.99       84.36      1.29 o
   3   1   1       18.25       16.40      0.28 o
   4   1   1       25.74       25.13      0.57 o
   5   1   1       44.36       45.28      0.90 o
   6   1   1       30.57       29.56      1.04 o
   7   1   1       11.18        9.63      0.51 o
  -7   2   1        5.53        7.12      0.72 o
  -6   2   1        9.43        9.39      0.72 o
  -5   2   1        0.02        0.03      0.21 o
  -4   2   1      200.00      202.07      9.01 o
  -3   2   1       97.63       96.17      4.05 o
  -2   2   1      366.22      350.38      6.03 o
  -1   2   1      258.02      245.25      3.48 o
   0   2   1       11.62       11.23      0.17 o
   1   2   1        0.84        0.22      0.04 o
   2   2   1      159.83      153.51      2.06 o
   3   2   1       82.53       78.13      1.01 o
   4   2   1        3.63        3.40      0.18 o
   5   2   1       18.13       18.21      0.59 o
   6   2   1        1.09        0.93      0.23 o
  -7   3   1       51.64       50.33      2.45 o
  -6   3   1        4.53        4.27      0.53 o
  -5   3   1       52.89       51.76      2.43 o
  -4   3   1       72.40       70.74      1.88 o
  -3   3   1       65.40       62.41      1.02 o
  -2   3   1      125.66      120.81      1.52 o
  -1   3   1      734.81      693.56      8.23 o
   0   3   1       30.53       37.33      0.47 o
   1   3   1      137.21      158.84      1.77 o
   2   3   1       69.21       80.43      1.25 o
   3   3   1       56.46       61.39      0.85 o
   4   3   1        1.47        0.87      0.09 o
   5   3   1       23.30       22.32      0.60 o
   6   3   1       42.41       42.07      1.46 o
  -6   4   1       10.82       10.90      0.54 o
  -5   4   1       49.63       49.11      1.19 o
  -4   4   1        1.89        2.22      0.12 o
  -3   4   1       84.52       88.54      1.12 o
  -2   4   1       16.65       16.51      0.27 o
  -1   4   1      505.79      587.04      7.29 o
   0   4   1      109.29      117.18      1.42 o
   1   4   1      979.03     1115.52     12.31 o
   2   4   1       33.24       38.11      0.46 o
   3   4   1       68.89       81.24      1.10 o
   4   4   1      140.62      141.45      3.13 o
   5   4   1       40.54       40.58      1.42 o
   6   4   1        3.25        3.05      0.35 o
  -7   5   1        5.17        4.93      0.40 o
  -6   5   1        2.91        2.68      0.38 o
  -5   5   1       18.39       18.87      0.50 o
  -4   5   1       92.25       98.06      1.44 o
  -3   5   1       11.88       12.36      0.21 o
  -2   5   1        2.34        2.52      0.11 o
  -1   5   1      265.22      279.31      3.49 o
   0   5   1       10.47        9.97      0.18 o
   1   5   1       21.00       27.80      0.37 o
   2   5   1       24.25       23.75      0.32 o
   3   5   1       60.59       60.18      1.16 o
   4   5   1        1.44        1.94      0.19 o
   5   5   1       77.39       71.15      2.34 o
  -6   6   1       39.80       36.93      1.68 o
  -5   6   1       11.17       10.89      0.70 o
  -4   6   1        8.69        7.56      0.25 o
  -3   6   1        5.91        5.66      0.18 o
  -2   6   1        3.89        4.97      0.14 o
  -1   6   1       34.03       37.52      0.55 o
   0   6   1       35.93       36.19      0.50 o
   1   6   1       42.46       40.68      0.53 o
   2   6   1       27.41       22.31      0.40 o
   3   6   1      251.30      246.01      5.39 o
   4   6   1      152.30      142.82      4.48 o
  -6   7   1       12.49       11.77      0.79 o
  -5   7   1       14.46       13.47      0.88 o
  -4   7   1        0.06        0.07      0.17 o
  -3   7   1       43.21       43.53      1.04 o
  -2   7   1        0.30        0.32      0.10 o
  -1   7   1       32.16       31.81      0.44 o
   0   7   1       19.18       16.44      0.27 o
   1   7   1       97.13       99.68      1.45 o
   2   7   1        0.96        1.20      0.15 o
   3   7   1        2.04        2.24      0.23 o
  -5   8   1      490.30      535.38     21.94 o
  -4   8   1        0.01        0.33      0.35 o
  -3   8   1      152.85      154.70      3.95 o
  -2   8   1       16.17       17.45      0.51 o
  -1   8   1        3.81        2.68      0.16 o
   0   8   1       62.67       69.81      1.39 o
   1   8   1        1.20        0.98      0.19 o
   2   8   1       46.18       46.07      1.18 o
  -4   9   1        9.92        9.22      0.89 o
  -3   9   1        4.00        3.21      0.30 o
  -2   9   1        0.26       -0.17      0.17 o
  -1   9   1       18.43       18.77      0.73 o
   0   9   1        0.26        0.21      0.30 o
   1   9   1        0.03        0.07      0.22 o
  -1  -9   2       15.96       19.21      0.91 o
   0  -9   2        7.21        6.54      0.58 o
   1  -9   2        3.46        3.35      0.39 o
   2  -9   2      103.34      105.69      2.96 o
   3  -9   2        1.55        2.19      0.50 o
  -3  -8   2       41.27       42.29      1.53 o
  -2  -8   2       80.46       81.82      1.61 o
  -1  -8   2       65.45       69.01      1.69 o
   0  -8   2       17.92       16.12      0.49 o
   1  -8   2        3.00        2.26      0.27 o
   2  -8   2       11.04       12.01      0.56 o
   3  -8   2        2.26        2.06      0.27 o
   4  -8   2        0.53        0.35      0.37 o
  -4  -7   2       24.89       26.30      1.05 o
  -3  -7   2      372.00      363.80      7.94 o
  -2  -7   2        1.80        1.58      0.15 o
  -1  -7   2      239.02      249.09      3.37 o
   0  -7   2      112.46      118.92      1.64 o
   1  -7   2      153.26      158.63      2.54 o
   2  -7   2       38.82       39.65      1.20 o
   3  -7   2       16.46       14.68      0.68 o
   4  -7   2       11.69       12.31      0.87 o
   5  -7   2        5.79        5.15      0.65 o
  -5  -6   2        0.05       -0.08      0.37 o
  -4  -6   2        1.60        1.28      0.28 o
  -3  -6   2      351.61      352.48      7.68 o
  -2  -6   2       26.65       27.86      0.49 o
  -1  -6   2     1231.15     1285.93     17.05 o
   0  -6   2       22.05       23.58      0.38 o
   1  -6   2      652.02      664.64      9.24 o
   2  -6   2       25.92       24.92      0.42 o
   3  -6   2       87.84       87.97      1.55 o
   4  -6   2        2.99        2.60      0.37 o
   5  -6   2       34.96       36.57      1.73 o
   6  -6   2        0.06       -0.23      0.27 o
  -6  -5   2       19.40       19.02      0.84 o
  -5  -5   2        1.41        1.38      0.28 o
  -4  -5   2        7.46        6.55      0.31 o
  -3  -5   2       60.17       59.98      1.14 o
  -2  -5   2      140.03      145.43      1.88 o
  -1  -5   2       64.55       64.70      0.91 o
   0  -5   2        0.18        0.80      0.07 o
   1  -5   2       27.23       26.48      0.41 o
   2  -5   2       35.16       33.29      0.54 o
   3  -5   2       22.26       23.92      0.39 o
   4  -5   2        0.27        0.16      0.09 o
   5  -5   2        2.24        1.96      0.31 o
   6  -5   2       10.32       10.41      0.66 o
  -6  -4   2        1.08        1.00      0.25 o
  -5  -4   2        1.83        1.39      0.16 o
  -4  -4   2       55.50       56.93      1.08 o
  -3  -4   2       51.19       52.66      0.77 o
  -2  -4   2        0.79        0.73      0.06 o
  -1  -4   2      172.43      189.44      2.32 o
   0  -4   2      155.29      169.98      2.09 o
   1  -4   2      126.20      136.69      1.83 o
   2  -4   2       44.74       57.11      0.79 o
   3  -4   2      131.20      136.59      1.92 o
   4  -4   2      105.52      113.49      2.44 o
   5  -4   2        0.16        0.53      0.23 o
   6  -4   2        4.69        4.67      0.43 o
  -7  -3   2        0.77        0.38      0.24 o
  -6  -3   2        0.82        0.66      0.22 o
  -5  -3   2        0.37       -0.05      0.10 o
  -4  -3   2        0.01        0.03      0.08 o
  -3  -3   2      109.23      110.35      1.83 o
  -2  -3   2       83.64       83.42      1.11 o
  -1  -3   2        2.61        3.67      0.11 o
   0  -3   2      930.36      958.90     11.78 o
   1  -3   2        9.78        7.27      0.16 o
   2  -3   2      602.10      620.32      8.66 o
   3  -3   2      184.73      183.02      2.33 o
   4  -3   2      203.65      212.36      4.09 o
   5  -3   2       84.37       84.78      2.83 o
   6  -3   2       33.52       32.41      2.91 o
   7  -3   2        9.82        9.25      0.58 o
  -7  -2   2      140.35      134.67      4.18 o
  -6  -2   2        1.45        1.48      0.27 o
  -5  -2   2        4.62        4.79      0.17 o
  -4  -2   2       23.60       26.65      0.50 o
  -3  -2   2        1.65        1.44      0.07 o
  -2  -2   2      105.26      101.10      1.67 o
  -1  -2   2       24.53       18.69      0.25 o
   0  -2   2      413.06      399.23      4.71 o
   1  -2   2        7.95        9.77      0.22 o
   2  -2   2        0.93        1.10      0.05 o
   3  -2   2      151.36      153.68      2.10 o
   4  -2   2       92.44       89.77      2.61 o
   5  -2   2        0.09        0.08      0.08 o
   6  -2   2       12.67       11.62      1.07 o
   7  -2   2        0.92        0.81      0.19 o
  -7  -1   2       31.14       28.15      1.34 o
  -6  -1   2       11.94       12.72      0.45 o
  -5  -1   2       36.68       37.79      1.05 o
  -4  -1   2       10.37       11.72      0.45 o
  -3  -1   2      192.64      192.20      3.80 o
  -2  -1   2      272.80      277.88      3.92 o
  -1  -1   2      246.98      224.98      2.65 o
   0  -1   2       32.91       27.92      0.36 o
   1  -1   2      808.34      733.20     11.28 o
   2  -1   2      363.97      357.79      5.40 o
   3  -1   2       68.94       68.88      1.11 o
   4  -1   2      172.71      173.99      3.89 o
   5  -1   2       89.12       87.26      2.68 o
   6  -1   2       84.53       79.72      4.99 o
   7  -1   2        9.08        8.77      0.68 o
  -7   0   2        1.94        1.47      0.40 o
  -6   0   2       32.96       34.75      1.82 o
  -5   0   2       34.77       33.43      1.70 o
  -4   0   2       58.01       57.84      2.72 o
  -3   0   2        0.36       -0.01      0.18 o
  -2   0   2      186.46      195.09      7.14 o
  -1   0   2      320.73      270.39      3.58 o
   0   0   2      320.09      297.66      3.81 o
   1   0   2      268.73      228.06      3.30 o
   2   0   2      298.69      292.12      4.05 o
   3   0   2       16.12       19.47      0.33 o
   4   0   2       28.00       29.92      0.82 o
   5   0   2      191.67      193.69      4.94 o
   6   0   2        8.63        7.08      0.66 o
   7   0   2       70.96       65.76      3.65 o
  -7   1   2        0.12        0.13      0.32 o
  -6   1   2     1472.44     1510.05     66.79 o
  -5   1   2       22.33       23.83      1.28 o
  -4   1   2     4369.75     4502.53    199.07 o
  -3   1   2       30.98       32.08      1.55 o
  -2   1   2     2554.62     2403.61     91.93 o
  -1   1   2      332.91      311.45      4.87 o
   0   1   2      879.64      857.42     10.90 o
   1   1   2      459.72      438.68      5.38 o
   2   1   2       21.82       21.78      0.36 o
   3   1   2        4.42        4.37      0.12 o
   4   1   2       15.11       13.55      0.37 o
   5   1   2       30.10       29.01      0.96 o
   6   1   2        9.87       10.25      0.59 o
  -5   2   2       27.53       26.87      1.38 o
  -4   2   2      223.65      219.42      9.78 o
  -3   2   2        1.07        0.89      0.05 o
  -2   2   2        0.89        1.78      0.06 o
  -1   2   2       76.27       78.19      1.07 o
   0   2   2      520.09      487.83      5.46 o
   1   2   2       13.46       15.37      0.23 o
   2   2   2      197.12      193.94      2.47 o
   3   2   2      156.01      159.02      2.04 o
   4   2   2      125.96      131.30      1.77 o
   5   2   2       16.40       17.15      0.49 o
   6   2   2        8.40        9.00      0.51 o
  -7   3   2        8.76        8.75      0.72 o
  -6   3   2        7.30        7.51      0.63 o
  -5   3   2        0.97        0.75      0.24 o
  -4   3   2       42.25       45.40      0.85 o
  -3   3   2      109.05      103.33      2.04 o
  -2   3   2       26.72       20.47      0.30 o
  -1   3   2        3.49        2.60      0.10 o
   0   3   2        2.10        0.98      0.06 o
   1   3   2      185.43      186.12      2.37 o
   2   3   2      281.55      289.71      3.73 o
   3   3   2       12.83       13.60      0.23 o
   4   3   2       82.71       87.46      1.28 o
   5   3   2        1.97        1.73      0.27 o
   6   3   2      112.48      108.88      3.45 o
  -6   4   2       10.53       10.21      0.45 o
  -5   4   2       42.17       44.80      0.87 o
  -4   4   2       43.65       40.96      0.71 o
  -3   4   2      769.69      822.00     10.68 o
  -2   4   2      179.12      183.16      2.40 o
  -1   4   2      585.18      662.69      8.25 o
   0   4   2      384.27      453.10      5.63 o
   1   4   2      250.31      291.38      3.42 o
   2   4   2      132.94      147.84      1.90 o
   3   4   2      150.51      158.39      2.48 o
   4   4   2        2.34        1.78      0.18 o
   5   4   2        8.25        8.11      0.54 o
  -6   5   2        1.08        1.02      0.23 o
  -5   5   2        0.27       -0.11      0.11 o
  -4   5   2        8.46        7.15      0.17 o
  -3   5   2        0.03       -0.03      0.05 o
  -2   5   2        0.04       -0.03      0.04 o
  -1   5   2       62.75       69.48      0.91 o
   0   5   2       13.18       12.20      0.23 o
   1   5   2       94.09       89.76      1.07 o
   2   5   2       46.35       45.04      0.66 o
   3   5   2       31.08       30.09      0.78 o
   4   5   2        2.01        1.47      0.29 o
   5   5   2       36.40       33.02      1.25 o
  -7   6   2        3.47        2.82      0.42 o
  -6   6   2       15.16       17.85      0.94 o
  -5   6   2        0.05        0.02      0.18 o
  -4   6   2        5.86        7.48      0.25 o
  -3   6   2       17.23       17.41      0.37 o
  -2   6   2        2.80        3.05      0.12 o
  -1   6   2       16.38       12.41      0.24 o
   0   6   2       32.83       30.82      0.44 o
   1   6   2       13.96       11.73      0.23 o
   2   6   2       29.75       29.34      0.64 o
   3   6   2        0.81        0.47      0.18 o
   4   6   2        0.14        0.12      0.28 o
  -6   7   2        9.97       10.66      0.74 o
  -5   7   2        4.72        3.99      0.38 o
  -4   7   2       14.07       14.76      0.47 o
  -3   7   2        0.02       -0.16      0.16 o
  -2   7   2       42.42       40.47      0.81 o
  -1   7   2        1.72        1.16      0.11 o
   0   7   2       36.17       26.47      0.40 o
   1   7   2      191.91      182.36      2.93 o
   2   7   2      181.78      165.80      3.10 o
   3   7   2      102.21       91.84      2.98 o
  -5   8   2        2.51        1.53      0.42 o
  -4   8   2        0.02        0.09      0.24 o
  -3   8   2        6.36        6.51      0.35 o
  -2   8   2        9.06        9.44      0.40 o
  -1   8   2       62.48       66.74      1.22 o
   0   8   2        6.77        8.33      0.36 o
   1   8   2       21.37       22.96      0.69 o
   2   8   2        7.76       10.78      0.44 o
  -3   9   2        0.46        0.54      0.28 o
  -2   9   2       85.19       90.06      1.75 o
  -1   9   2        0.04        0.23      0.20 o
   0   9   2       70.88       71.16      2.10 o
  -1  -9   3        4.61        5.98      0.54 o
   0  -9   3        5.93        4.70      0.54 o
   1  -9   3        0.35        0.42      0.25 o
   2  -9   3        4.34        3.60      0.33 o
  -3  -8   3        1.30        1.56      0.31 o
  -2  -8   3        1.01        0.79      0.19 o
  -1  -8   3        0.67        0.50      0.18 o
   0  -8   3       79.43       77.61      2.20 o
   1  -8   3        0.71        0.84      0.23 o
   2  -8   3       61.61       58.41      1.71 o
   3  -8   3        0.22        0.03      0.22 o
   4  -8   3        2.98        3.22      0.48 o
  -4  -7   3       11.85       12.23      0.69 o
  -3  -7   3       15.96       16.13      0.54 o
  -2  -7   3        0.40        0.58      0.13 o
  -1  -7   3        0.00       -0.11      0.11 o
   0  -7   3       20.49       20.23      0.36 o
   1  -7   3        9.87        7.86      0.42 o
   2  -7   3        0.01       -0.03      0.19 o
   3  -7   3       12.99       13.34      0.57 o
   4  -7   3       27.00       28.93      1.49 o
   5  -7   3       21.13       21.04      1.17 o
  -5  -6   3      629.65      653.02     19.68 o
  -4  -6   3        1.73        1.49      0.30 o
  -3  -6   3      744.65      778.35     16.79 o
  -2  -6   3      127.87      127.15      1.93 o
  -1  -6   3      587.42      600.63      8.01 o
   0  -6   3       83.82       87.36      1.21 o
   1  -6   3       68.70       64.87      0.97 o
   2  -6   3       14.57       13.54      0.33 o
   3  -6   3        0.08       -0.03      0.18 o
   4  -6   3       34.29       34.91      1.67 o
   5  -6   3        3.84        4.07      0.54 o
  -6  -5   3        0.01       -0.09      0.26 o
  -5  -5   3       35.89       35.20      1.28 o
  -4  -5   3        2.51        1.72      0.18 o
  -3  -5   3      358.27      369.67      6.59 o
  -2  -5   3       21.21       20.16      0.32 o
  -1  -5   3      123.07      129.49      1.76 o
   0  -5   3       29.77       29.44      0.45 o
   1  -5   3        7.59        9.39      0.20 o
   2  -5   3       69.61       70.21      1.08 o
   3  -5   3      221.99      218.11      4.08 o
   4  -5   3       27.85       28.28      1.36 o
   5  -5   3       76.63       78.36      3.37 o
   6  -5   3        0.04        0.24      0.27 o
  -6  -4   3        0.17       -0.08      0.23 o
  -5  -4   3       40.23       38.61      1.34 o
  -4  -4   3       63.50       59.91      1.14 o
  -3  -4   3        4.54        4.22      0.14 o
  -2  -4   3        2.42        3.60      0.12 o
  -1  -4   3        0.79        1.16      0.07 o
   0  -4   3       57.86       65.75      0.88 o
   1  -4   3       53.97       52.20      0.76 o
   2  -4   3       27.52       27.02      0.45 o
   3  -4   3       51.62       54.02      0.79 o
   4  -4   3       10.39       10.74      0.29 o
   5  -4   3       11.97       12.09      0.71 o
   6  -4   3        0.07        0.07      0.24 o
  -7  -3   3        0.32       -0.03      0.23 o
  -6  -3   3       18.87       18.38      0.75 o
  -5  -3   3       14.89       13.94      0.47 o
  -4  -3   3        5.09        6.30      0.15 o
  -3  -3   3      209.04      210.88      3.46 o
  -2  -3   3      551.08      583.68      8.09 o
  -1  -3   3      424.90      458.55      6.34 o
   0  -3   3      464.38      516.70      6.09 o
   1  -3   3     1239.23     1288.70     16.70 o
   2  -3   3      593.66      611.69      9.64 o
   3  -3   3       96.69      101.82      1.44 o
   4  -3   3       37.63       38.47      0.71 o
   5  -3   3       37.20       37.98      1.70 o
   6  -3   3       10.62        9.51      0.60 o
  -7  -2   3        9.97        8.18      1.36 o
  -6  -2   3        0.19        0.20      0.15 o
  -5  -2   3      114.40      120.13      2.99 o
  -4  -2   3       57.81       58.42      1.56 o
  -3  -2   3       56.16       54.28      0.85 o
  -2  -2   3      165.18      167.45      3.00 o
  -1  -2   3      477.52      463.99      5.67 o
   0  -2   3      102.07      103.21      1.24 o
   1  -2   3        0.01       -0.02      0.04 o
   2  -2   3        4.31        3.56      0.15 o
   3  -2   3        9.37        9.58      0.18 o
   4  -2   3        4.88        4.28      0.16 o
   5  -2   3        7.28        7.31      0.81 o
   6  -2   3       15.65       18.18      1.33 o
  -7  -1   3        0.97        1.23      0.40 o
  -6  -1   3       23.61       25.08      0.71 o
  -5  -1   3       91.07       94.02      3.21 o
  -4  -1   3        0.53        0.66      0.08 o
  -3  -1   3      291.66      294.63      5.18 o
  -2  -1   3       50.66       47.88      0.68 o
  -1  -1   3      286.78      266.64      3.26 o
   0  -1   3      214.99      211.72      2.50 o
   1  -1   3      244.45      242.57      3.25 o
   2  -1   3        4.37        3.28      0.13 o
   3  -1   3       10.01        9.34      0.22 o
   4  -1   3        9.69       11.31      0.30 o
   5  -1   3        0.13        0.11      0.17 o
   6  -1   3        6.71        7.16      0.43 o
  -7   0   3       28.36       31.94      1.75 o
  -6   0   3       87.57       92.04      4.30 o
  -5   0   3        0.50        0.64      0.28 o
  -4   0   3       20.86       20.82      1.16 o
  -3   0   3       93.02       94.84      2.37 o
  -2   0   3      303.12      298.40      4.49 o
  -1   0   3       13.14       13.84      0.27 o
   0   0   3       92.36       86.23      1.11 o
   1   0   3      904.67      931.50     11.95 o
   2   0   3      321.31      321.87      4.75 o
   3   0   3      727.11      771.75     10.66 o
   4   0   3      133.02      139.01      2.11 o
   5   0   3      100.43       98.00      3.06 o
   6   0   3       63.00       61.83      3.58 o
  -5   1   3       31.70       34.97      1.76 o
  -4   1   3      149.40      148.59      6.69 o
  -3   1   3        0.07        0.20      0.08 o
  -2   1   3       10.40        9.79      0.17 o
  -1   1   3       76.70       63.13      0.89 o
   0   1   3      123.68      109.85      1.41 o
   1   1   3      209.93      206.37      2.67 o
   2   1   3      116.86      121.84      1.72 o
   3   1   3       28.73       34.24      0.52 o
   4   1   3        4.19        4.54      0.15 o
   5   1   3        7.68        8.00      0.46 o
   6   1   3       22.02       20.00      1.16 o
  -8   2   3      310.93      286.38     12.89 o
  -7   2   3        7.51        7.93      0.73 o
  -6   2   3      718.23      698.56     30.96 o
  -5   2   3        1.94        1.44      0.29 o
  -4   2   3      170.57      200.74      4.97 o
  -3   2   3       15.50       15.94      0.39 o
  -2   2   3        2.88        4.10      0.11 o
  -1   2   3      820.18      789.88     10.67 o
   0   2   3      300.15      313.21      3.93 o
   1   2   3       25.99       21.56      0.30 o
   2   2   3        8.10       10.13      0.20 o
   3   2   3       84.47       87.61      1.20 o
   4   2   3        8.31        9.79      0.21 o
   5   2   3      110.04      107.02      3.36 o
   6   2   3        0.01       -0.10      0.24 o
  -7   3   3        1.57        2.30      0.39 o
  -6   3   3        0.05        0.39      0.27 o
  -5   3   3        1.39        1.31      0.08 o
  -4   3   3        7.62        7.69      0.18 o
  -3   3   3       27.61       27.20      0.52 o
  -2   3   3       30.96       24.06      0.36 o
  -1   3   3       26.75       22.89      0.34 o
   0   3   3       17.09       18.22      0.33 o
   1   3   3      156.16      168.82      2.16 o
   2   3   3        0.27        0.54      0.06 o
   3   3   3       41.36       41.03      0.57 o
   4   3   3      174.49      174.76      3.86 o
   5   3   3      120.47      122.49      3.84 o
  -7   4   3       12.31       11.24      0.82 o
  -6   4   3       24.44       26.15      0.97 o
  -5   4   3       93.58       97.20      2.24 o
  -4   4   3       20.20       21.93      0.67 o
  -3   4   3       14.18       17.98      0.31 o
  -2   4   3       82.24       90.23      1.32 o
  -1   4   3      208.56      223.62      2.93 o
   0   4   3       83.70       82.97      1.12 o
   1   4   3        0.21        0.45      0.07 o
   2   4   3       59.32       63.80      0.86 o
   3   4   3        0.56        0.46      0.15 o
   4   4   3       56.38       55.27      1.32 o
   5   4   3        1.67        1.48      0.32 o
  -7   5   3       44.34       37.44      1.64 o
  -5   5   3      249.18      276.14      5.75 o
  -4   5   3       26.94       26.42      0.46 o
  -3   5   3      249.61      276.09      3.79 o
  -2   5   3      128.42      145.07      2.11 o
  -1   5   3       64.49       77.39      1.01 o
   0   5   3      122.07      135.05      1.81 o
   1   5   3      108.88      114.78      1.47 o
   2   5   3        0.64        0.42      0.10 o
   3   5   3        3.71        3.54      0.25 o
   4   5   3       36.59       35.16      1.30 o
  -7   6   3       11.72       12.37      0.72 o
  -6   6   3        0.32        0.48      0.28 o
  -5   6   3       28.24       29.39      1.40 o
  -4   6   3        0.05        0.09      0.10 o
  -3   6   3        6.92        7.34      0.23 o
  -2   6   3       21.79       23.84      0.38 o
  -1   6   3      232.62      238.87      3.16 o
   0   6   3        5.92        5.62      0.18 o
   1   6   3      170.43      169.29      2.12 o
   2   6   3        9.30        8.61      0.30 o
   3   6   3      131.00      123.28      2.78 o
   4   6   3        5.36        5.07      1.06 o
  -6   7   3        3.56        2.56      0.27 o
  -5   7   3        7.37        7.05      0.64 o
  -4   7   3       16.49       15.67      0.94 o
  -3   7   3      120.73      124.86      2.77 o
  -2   7   3      101.00       93.23      2.11 o
  -1   7   3      313.12      306.07      5.49 o
   0   7   3      116.23      109.53      1.40 o
   1   7   3      151.48      141.27      2.67 o
   2   7   3        2.14        0.98      0.16 o
   3   7   3       72.93       67.55      2.28 o
  -5   8   3       17.93       18.01      0.78 o
  -4   8   3        1.55        1.55      0.41 o
  -3   8   3       35.21       36.46      1.08 o
  -2   8   3        0.01        0.29      0.17 o
  -1   8   3        3.84        2.38      0.22 o
   0   8   3       39.54       32.91      1.08 o
   1   8   3        2.23        0.82      0.24 o
  -3   9   3        3.96        3.64      0.38 o
  -2   9   3        2.28        1.25      0.44 o
  -1   9   3        1.27        0.92      0.32 o
   0  -9   4       55.31       59.52      2.27 o
   1  -9   4       32.58       44.01      1.75 o
  -3  -8   4        5.11        5.75      0.54 o
  -2  -8   4      157.41      157.36      7.80 o
  -1  -8   4        1.85        2.46      0.31 o
   0  -8   4       29.56       29.57      1.24 o
   1  -8   4       15.27       15.07      0.63 o
   2  -8   4        6.51        6.29      0.45 o
   3  -8   4        2.15        2.80      0.49 o
  -4  -7   4       17.54       17.32      0.82 o
  -3  -7   4        4.49        4.40      0.34 o
  -2  -7   4        0.78        1.19      0.15 o
  -1  -7   4        4.52        4.82      0.22 o
   0  -7   4        0.90        1.03      0.11 o
   1  -7   4       13.95       13.79      0.63 o
   2  -7   4      174.92      168.91      4.56 o
   3  -7   4       13.47       13.15      0.58 o
   4  -7   4      164.56      160.04      6.75 o
  -5  -6   4       65.98       69.41      2.31 o
  -4  -6   4       75.23       77.72      2.52 o
  -3  -6   4       96.27      102.38      2.33 o
  -2  -6   4        7.14        6.97      0.26 o
  -1  -6   4        0.29        0.12      0.09 o
   0  -6   4       72.38       68.11      0.97 o
   1  -6   4       46.89       46.28      0.72 o
   2  -6   4       17.99       19.22      0.68 o
   3  -6   4       43.73       44.82      1.32 o
   4  -6   4        1.48        1.14      0.35 o
   5  -6   4       41.25       42.67      2.00 o
  -6  -5   4        1.41        0.83      0.29 o
  -5  -5   4      409.83      418.85     12.69 o
  -4  -5   4       23.19       22.98      0.64 o
  -3  -5   4      246.57      248.78      4.46 o
  -2  -5   4        4.26        4.55      0.15 o
  -1  -5   4        0.01       -0.07      0.07 o
   0  -5   4       63.24       63.14      0.98 o
   1  -5   4      207.83      212.27      2.72 o
   2  -5   4        0.02        0.04      0.08 o
   3  -5   4       26.46       26.44      0.94 o
   4  -5   4        3.87        2.75      0.38 o
   5  -5   4       13.99       14.58      0.88 o
  -6  -4   4        3.36        2.72      0.30 o
  -5  -4   4       74.98       76.84      2.47 o
  -4  -4   4        0.19        0.47      0.14 o
  -3  -4   4       18.54       19.53      0.37 o
  -2  -4   4       94.28       91.81      1.38 o
  -1  -4   4       68.25       75.93      1.09 o
   0  -4   4       31.10       28.61      0.44 o
   1  -4   4       78.14       69.98      0.94 o
   2  -4   4       20.04       17.64      0.32 o
   3  -4   4        0.83        0.61      0.10 o
   4  -4   4        4.36        4.13      0.49 o
   5  -4   4       44.20       42.97      1.94 o
   6  -4   4       96.99       92.07      3.93 o
  -7  -3   4       36.36       36.90      1.49 o
  -6  -3   4       26.37       25.50      0.95 o
  -5  -3   4       39.05       37.09      0.90 o
  -4  -3   4       12.22       15.57      0.30 o
  -3  -3   4      156.05      157.02      2.40 o
  -2  -3   4       90.39      109.30      1.54 o
  -1  -3   4       78.94       92.64      1.31 o
   0  -3   4      137.47      143.54      1.87 o
   1  -3   4       19.82       17.37      0.28 o
   2  -3   4        8.25        7.55      0.20 o
   3  -3   4        0.02        0.05      0.04 o
   4  -3   4        1.98        2.71      0.18 o
   5  -3   4       52.96       55.82      2.47 o
   6  -3   4        0.89        0.67      0.29 o
  -7  -2   4        9.48        8.08      0.45 o
  -6  -2   4       12.76       12.07      0.54 o
  -5  -2   4        2.65        2.94      0.17 o
  -4  -2   4      389.45      400.96      7.10 o
  -3  -2   4       17.66       21.05      0.37 o
  -2  -2   4      360.96      377.41      5.71 o
  -1  -2   4      886.85      911.50     12.74 o
   0  -2   4      588.96      589.69      7.23 o
   1  -2   4       55.67       55.20      0.77 o
   2  -2   4       34.01       30.38      0.52 o
   3  -2   4       52.57       52.84      0.82 o
   4  -2   4       16.99       15.49      0.35 o
   5  -2   4       33.67       33.17      1.91 o
   6  -2   4        2.50        2.15      0.25 o
  -6  -1   4       25.22       28.22      1.20 o
  -5  -1   4        2.83        2.58      0.16 o
  -4  -1   4        0.13        0.26      0.08 o
  -3  -1   4       76.88       83.01      1.28 o
  -2  -1   4       59.93       58.12      0.91 o
  -1  -1   4       32.25       29.40      0.43 o
   0  -1   4      430.57      409.41      5.20 o
   1  -1   4       13.42       15.77      0.25 o
   2  -1   4      178.02      160.95      3.29 o
   3  -1   4       45.57       46.46      0.73 o
   4  -1   4      144.59      153.36      2.89 o
   5  -1   4        1.45        1.55      0.23 o
   6  -1   4        0.05        0.08      0.23 o
  -7   0   4       16.17       14.92      1.04 o
  -6   0   4        0.54        1.00      0.35 o
  -5   0   4       31.15       32.46      1.26 o
  -4   0   4        2.65        2.90      0.15 o
  -3   0   4       31.55       33.45      0.53 o
  -2   0   4      792.22      777.02     12.69 o
  -1   0   4      824.51      839.51     10.32 o
   0   0   4      592.61      566.06      7.21 o
   1   0   4       36.90       41.91      0.70 o
   2   0   4      502.25      520.27      8.04 o
   3   0   4        9.31       10.67      0.23 o
   4   0   4       17.39       20.15      0.43 o
   5   0   4        4.02        3.75      0.37 o
   6   0   4        1.47        1.03      0.24 o
  -8   1   4        6.03        6.81      0.79 o
  -7   1   4        0.67        0.61      0.37 o
  -6   1   4       11.21       11.11      0.83 o
  -5   1   4       33.79       36.00      2.26 o
  -4   1   4      174.92      170.21      5.01 o
  -3   1   4        3.80        4.94      0.13 o
  -2   1   4       10.31        8.53      0.19 o
  -1   1   4      418.41      458.65      6.68 o
   0   1   4       67.26       73.82      0.97 o
   1   1   4     1050.87     1136.07     14.61 o
   2   1   4       35.85       42.32      0.71 o
   3   1   4      148.11      157.86      2.36 o
   4   1   4       58.36       62.68      1.43 o
   5   1   4       52.98       53.85      2.25 o
   6   1   4       19.28       19.56      0.96 o
  -8   2   4      325.45      302.31     13.60 o
  -7   2   4       17.21       15.29      1.02 o
  -6   2   4      159.63      159.38      7.24 o
  -5   2   4        0.21        0.17      0.10 o
  -4   2   4       43.02       43.19      1.23 o
  -3   2   4       86.11       83.44      1.52 o
  -2   2   4        7.99        7.89      0.30 o
  -1   2   4      282.21      288.11      4.12 o
   0   2   4      212.66      212.33      2.52 o
   1   2   4       22.78       21.15      0.32 o
   2   2   4       10.86       12.57      0.28 o
   3   2   4       47.92       45.76      0.69 o
   4   2   4       41.07       39.66      0.97 o
   5   2   4        0.17        0.36      0.24 o
  -7   3   4        1.40        1.79      0.38 o
  -6   3   4        2.70        2.35      0.37 o
  -5   3   4        1.91        2.52      0.12 o
  -4   3   4       55.57       54.90      1.00 o
  -3   3   4      173.55      170.19      2.62 o
  -2   3   4      304.81      322.54      5.18 o
  -1   3   4       29.06       30.01      0.48 o
   0   3   4       40.10       48.23      0.69 o
   1   3   4      238.33      232.29      2.78 o
   2   3   4       13.45       13.34      0.20 o
   3   3   4      344.54      355.80      5.04 o
   4   3   4        3.27        2.69      0.21 o
   5   3   4      344.71      343.23     10.45 o
  -7   4   4        0.60        0.86      0.33 o
  -6   4   4        0.00        0.17      0.12 o
  -5   4   4        3.94        3.30      0.17 o
  -4   4   4       16.50       16.13      0.31 o
  -3   4   4       19.32       17.33      0.31 o
  -2   4   4      279.10      287.04      4.10 o
  -1   4   4      102.78      105.99      1.56 o
   0   4   4      189.64      181.20      2.65 o
   1   4   4       17.25       13.76      0.26 o
   2   4   4      585.74      579.09      7.71 o
   3   4   4       50.90       53.47      1.27 o
   4   4   4      203.16      208.87      6.44 o
   5   4   4      165.69      162.00      5.07 o
  -7   5   4      128.92      122.24      5.07 o
  -6   5   4       43.70       46.89      4.67 o
  -5   5   4      100.93      107.26      2.71 o
  -4   5   4      137.43      149.78      3.27 o
  -3   5   4      205.92      223.61      2.93 o
  -2   5   4       11.11       12.57      0.23 o
  -1   5   4       89.26       95.64      1.30 o
   0   5   4       10.21        7.81      0.21 o
   1   5   4       19.00       18.00      0.35 o
   2   5   4       19.83       20.05      0.48 o
   3   5   4       12.54       12.74      0.48 o
   4   5   4        0.03       -0.16      0.29 o
  -6   6   4        0.57        0.28      0.28 o
  -4   6   4        3.67        3.31      0.45 o
  -3   6   4       82.20       80.40      2.09 o
  -2   6   4        5.95        6.09      0.26 o
  -1   6   4       39.83       36.54      0.55 o
   0   6   4       35.16       36.91      0.62 o
   1   6   4       59.96       55.51      0.97 o
   2   6   4        7.15        6.25      0.28 o
   3   6   4        5.92        6.30      0.55 o
  -6   7   4        3.90        4.00      0.53 o
  -5   7   4       23.56       25.55      1.31 o
  -4   7   4       26.93       28.96      1.46 o
  -3   7   4        1.86        1.65      0.22 o
  -2   7   4        0.21        0.13      0.19 o
  -1   7   4        0.92        0.83      0.18 o
   0   7   4        2.27        1.33      0.18 o
   1   7   4       13.82       12.21      0.68 o
   2   7   4        0.66        0.28      0.18 o
  -5   8   4       27.89       28.48      1.48 o
  -4   8   4       57.73       54.96      2.53 o
  -3   8   4      157.73      146.14      6.20 o
  -2   8   4       93.88       88.23      2.03 o
  -1   8   4      112.74       99.63      3.17 o
   0   8   4        5.25        2.80      0.30 o
   1   8   4       48.48       39.17      1.25 o
  -2   9   4        0.82        0.43      0.40 o
  -2  -8   5        9.40        9.38      0.58 o
  -1  -8   5        2.40        1.23      0.29 o
   0  -8   5       12.26       11.67      0.67 o
   1  -8   5        1.59        2.67      0.34 o
   2  -8   5        6.16        6.36      0.45 o
  -4  -7   5       76.53       76.64      3.43 o
  -3  -7   5        0.00       -0.07      0.18 o
  -2  -7   5        0.27        0.19      0.14 o
  -1  -7   5        0.32        0.49      0.14 o
   0  -7   5       35.96       35.20      0.84 o
   1  -7   5        5.34        2.88      0.27 o
   2  -7   5       17.24       14.85      0.61 o
   3  -7   5       15.85       14.70      0.61 o
   4  -7   5        5.69        5.53      0.68 o
  -5  -6   5        0.10       -0.26      0.26 o
  -4  -6   5        0.85        0.95      0.38 o
  -3  -6   5        2.38        2.10      0.21 o
  -2  -6   5        1.34        1.30      0.14 o
  -1  -6   5       58.65       59.19      0.86 o
   0  -6   5      149.69      128.18      1.76 o
   1  -6   5       35.30       29.52      0.72 o
   2  -6   5      167.61      145.92      3.96 o
   3  -6   5      139.38      134.82      3.67 o
   4  -6   5      127.44      129.58      5.52 o
  -5  -5   5      142.15      154.54      5.14 o
  -4  -5   5        4.06        4.34      0.33 o
  -3  -5   5        0.17       -0.11      0.15 o
  -2  -5   5       49.04       43.74      0.71 o
  -1  -5   5        9.14        7.44      0.21 o
   0  -5   5       59.91       56.37      0.89 o
   1  -5   5       21.21       22.17      0.43 o
   2  -5   5       21.31       21.69      0.55 o
   3  -5   5       10.57       11.21      0.49 o
   4  -5   5        7.73        7.95      0.67 o
   5  -5   5       26.17       26.08      1.35 o
  -6  -4   5        3.82        3.53      0.37 o
  -5  -4   5       29.20       26.08      1.30 o
  -4  -4   5        0.02       -0.15      0.15 o
  -3  -4   5       29.22       29.19      0.66 o
  -2  -4   5      171.01      168.81      2.38 o
  -1  -4   5      512.97      510.29      7.49 o
   0  -4   5       17.94       16.10      0.34 o
   1  -4   5       56.47       54.18      0.78 o
   2  -4   5        4.56        4.02      0.17 o
   3  -4   5       26.04       26.88      0.71 o
   4  -4   5      183.80      188.47      7.84 o
   5  -4   5        0.05        0.22      0.30 o
  -7  -3   5        1.70        2.38      0.34 o
  -6  -3   5        0.00       -0.08      0.24 o
  -5  -3   5        0.15        0.06      0.14 o
  -4  -3   5       56.65       55.43      1.14 o
  -3  -3   5       99.23       98.13      1.53 o
  -2  -3   5        9.81        9.57      0.20 o
  -1  -3   5       25.50       24.01      0.39 o
   0  -3   5       11.25        8.92      0.22 o
   1  -3   5      149.67      139.47      1.90 o
   2  -3   5       11.83       12.44      0.28 o
   3  -3   5      379.79      380.41      7.08 o
   4  -3   5      126.73      131.00      4.04 o
   5  -3   5      193.70      195.92      8.13 o
  -7  -2   5       37.86       37.29      1.29 o
  -6  -2   5       83.47       78.75      2.51 o
  -5  -2   5      194.73      199.22      4.70 o
  -4  -2   5      196.55      206.72      3.64 o
  -3  -2   5      436.42      455.27      7.39 o
  -2  -2   5      402.35      406.33      5.63 o
  -1  -2   5       73.15       75.03      1.07 o
   0  -2   5       20.76       18.72      0.30 o
   1  -2   5      276.29      278.31      3.75 o
   2  -2   5       43.69       46.75      0.78 o
   3  -2   5       10.21       10.45      0.25 o
   4  -2   5        3.72        3.17      0.52 o
   5  -2   5        9.09       10.11      0.84 o
  -7  -1   5       11.10        9.69      0.47 o
  -6  -1   5       39.32       37.03      1.20 o
  -5  -1   5       33.42       35.65      0.87 o
  -4  -1   5        3.67        3.03      0.12 o
  -3  -1   5       25.72       24.66      0.42 o
  -2  -1   5        4.99        3.77      0.13 o
  -1  -1   5       73.71       71.94      1.03 o
   0  -1   5      152.90      147.12      2.02 o
   1  -1   5       34.81       30.06      0.45 o
   2  -1   5        6.92        7.16      0.21 o
   3  -1   5        0.07        0.05      0.08 o
   4  -1   5        5.29        5.61      0.72 o
   5  -1   5        0.22       -0.11      0.25 o
  -7   0   5       27.09       25.15      0.89 o
  -6   0   5        7.14        6.42      0.31 o
  -5   0   5        0.01       -0.07      0.08 o
  -4   0   5       23.84       24.80      0.54 o
  -3   0   5        8.16        8.56      0.19 o
  -1   0   5      110.65      112.43      1.67 o
   0   0   5        0.01        0.28      0.06 o
   1   0   5        3.68        3.94      0.13 o
   2   0   5      118.93      118.27      1.88 o
   3   0   5       35.28       32.88      0.59 o
   4   0   5        7.16        6.94      0.45 o
   5   0   5        2.13        1.80      0.28 o
  -7   1   5        2.19        2.61      0.46 o
  -6   1   5        8.53        8.54      0.43 o
  -5   1   5       22.60       22.67      0.81 o
  -4   1   5      159.86      161.23      4.19 o
  -3   1   5      796.70      823.64     11.19 o
  -2   1   5      272.44      289.21      4.52 o
  -1   1   5      511.19      555.76      8.04 o
   0   1   5      578.46      605.93      8.10 o
   1   1   5      190.18      197.20      2.55 o
   2   1   5        8.77       11.81      0.24 o
   3   1   5       11.25       12.34      0.29 o
   4   1   5       67.11       68.82      2.23 o
   5   1   5        7.82        8.01      0.52 o
  -7   2   5        1.25        1.75      0.41 o
  -6   2   5        1.49        1.10      0.09 o
  -5   2   5        2.72        2.40      0.14 o
  -4   2   5        3.10        3.51      0.17 o
  -3   2   5        1.61        0.66      0.06 o
  -2   2   5       86.01       94.08      1.55 o
  -1   2   5      134.07      151.88      2.20 o
   0   2   5       55.60       64.25      0.99 o
   1   2   5        1.93        3.55      0.16 o
   2   2   5      176.45      181.46      2.55 o
   3   2   5       56.64       57.64      1.42 o
   4   2   5        4.77        3.73      0.37 o
   5   2   5        0.96        0.80      0.28 o
  -7   3   5        5.09        5.34      0.67 o
  -6   3   5        3.86        3.76      0.29 o
  -5   3   5       70.37       73.30      1.76 o
  -4   3   5       73.19       80.75      1.35 o
  -3   3   5       36.64       37.09      0.61 o
  -2   3   5        5.74        4.75      0.20 o
  -1   3   5       95.48       94.72      1.69 o
   0   3   5       26.25       25.68      0.46 o
   1   3   5      232.99      229.18      2.87 o
   2   3   5        2.27        1.57      0.08 o
   3   3   5       39.48       43.20      0.89 o
   4   3   5       25.35       26.95      1.06 o
  -7   4   5        0.00        0.23      0.19 o
  -6   4   5        0.59        0.98      0.30 o
  -5   4   5       24.15       25.28      1.09 o
  -4   4   5        0.36        0.11      0.08 o
  -3   4   5        5.55        6.08      0.16 o
  -2   4   5       83.95       79.19      1.26 o
  -1   4   5      265.49      249.20      3.83 o
   0   4   5      305.12      304.90      4.44 o
   1   4   5      527.50      522.59      7.57 o
   2   4   5       20.11       21.72      0.51 o
   3   4   5      720.52      734.40     13.43 o
   4   4   5       20.57       20.11      0.90 o
  -7   5   5       22.34       20.36      1.00 o
  -6   5   5        0.64        0.58      0.30 o
  -5   5   5       32.82       33.88      0.94 o
  -4   5   5       37.78       38.13      0.81 o
  -3   5   5        4.52        4.38      0.34 o
  -2   5   5       25.89       25.70      0.47 o
  -1   5   5        3.20        2.34      0.12 o
   0   5   5      228.00      227.00      3.32 o
   1   5   5        0.39        0.51      0.11 o
   2   5   5       78.06       80.26      1.57 o
   3   5   5       20.70       21.13      0.93 o
  -6   6   5       26.98       28.09      1.37 o
  -5   6   5       27.38       12.68      0.87 o
  -4   6   5        2.72        2.92      0.44 o
  -3   6   5       29.24       30.83      0.91 o
  -2   6   5        5.00        3.95      0.41 o
  -1   6   5       19.05       18.63      0.42 o
   0   6   5       60.28       62.71      0.99 o
   1   6   5       33.42       32.75      0.87 o
   2   6   5       18.47       22.07      0.54 o
   3   6   5        5.47        5.49      0.56 o
  -5   7   5       90.67       91.50      3.96 o
  -4   7   5        0.06       -0.23      0.32 o
  -3   7   5      120.08      116.98      2.96 o
  -2   7   5       28.97       29.47      0.79 o
  -1   7   5      117.62      110.73      2.51 o
   0   7   5        2.20        1.76      0.45 o
   1   7   5        0.02        0.20      0.19 o
   2   7   5       10.02       12.48      0.54 o
  -4   8   5       11.58       10.24      0.82 o
  -3   8   5       86.28       81.59      2.63 o
  -2   8   5        1.93        1.11      0.21 o
  -1   8   5       14.81       12.47      0.67 o
   0   8   5        0.09       -0.17      0.24 o
  -1  -8   6       36.27       48.96      1.87 o
   0  -8   6        3.11        2.11      0.35 o
   1  -8   6        2.53        2.92      0.30 o
  -3  -7   6       15.05       16.37      0.78 o
  -2  -7   6       30.28       29.96      0.68 o
  -1  -7   6        0.01       -0.05      0.19 o
   0  -7   6       15.93       16.44      0.65 o
   1  -7   6       24.59       24.45      0.84 o
   2  -7   6       16.33       15.12      0.63 o
   3  -7   6       20.01       21.90      1.26 o
  -4  -6   6       43.62       41.96      1.49 o
  -3  -6   6       12.88       12.70      0.46 o
  -2  -6   6      272.65      257.29      4.79 o
  -1  -6   6       50.02       39.20      0.75 o
   0  -6   6      223.53      200.59      3.69 o
   1  -6   6      138.63      118.88      3.88 o
   2  -6   6      138.07      129.19      3.53 o
   3  -6   6        1.93        0.75      0.23 o
   4  -6   6        9.09        9.69      0.80 o
  -5  -5   6        1.83        1.19      0.30 o
  -4  -5   6       72.20       71.55      2.33 o
  -3  -5   6       82.27       81.09      1.86 o
  -2  -5   6        0.00        0.12      0.12 o
  -1  -5   6       42.01       38.42      0.64 o
   0  -5   6        0.18       -0.05      0.10 o
   1  -5   6      183.18      165.25      2.86 o
   2  -5   6       23.54       21.16      0.73 o
   3  -5   6       83.65       82.93      2.32 o
   4  -5   6        1.23        1.02      0.38 o
  -6  -4   6        5.01        5.07      0.46 o
  -5  -4   6       36.88       39.04      1.37 o
  -4  -4   6        5.37        6.76      0.32 o
  -3  -4   6       74.10       79.17      1.81 o
  -2  -4   6        0.45        0.38      0.09 o
  -1  -4   6       19.05       16.85      0.33 o
   0  -4   6       10.13       10.00      0.25 o
   1  -4   6       36.66       34.14      0.61 o
   2  -4   6       57.84       57.62      1.14 o
   3  -4   6        3.18        2.45      0.19 o
   4  -4   6        0.04        0.16      0.31 o
   5  -4   6        0.39        0.34      0.33 o
  -6  -3   6        0.19        0.14      0.22 o
  -5  -3   6        1.67        1.37      0.25 o
  -4  -3   6       78.02       81.39      1.85 o
  -3  -3   6       49.47       49.01      0.92 o
  -2  -3   6        0.60        0.47      0.08 o
  -1  -3   6       75.01       70.35      1.09 o
   0  -3   6       77.50       75.25      1.23 o
   1  -3   6       73.51       75.04      1.12 o
   2  -3   6      725.51      700.99     11.05 o
   3  -3   6       78.22       84.19      2.00 o
   4  -3   6      514.20      547.79     19.48 o
   5  -3   6       25.36       26.22      1.37 o
  -7  -2   6       34.83       32.15      1.16 o
  -6  -2   6       49.60       48.37      1.61 o
  -5  -2   6        1.83        1.80      0.16 o
  -4  -2   6        1.97        2.43      0.16 o
  -3  -2   6        2.19        2.21      0.11 o
  -2  -2   6        4.63        3.98      0.14 o
  -1  -2   6       11.25       10.09      0.21 o
   0  -2   6        0.01        0.22      0.10 o
   1  -2   6      264.93      265.94      3.60 o
   2  -2   6        9.34        9.90      0.27 o
   3  -2   6       72.60       78.11      1.86 o
   4  -2   6      192.21      203.05      6.21 o
   5  -2   6       35.27       38.24      1.80 o
  -7  -1   6       28.00       26.39      0.97 o
  -6  -1   6       60.91       52.87      1.73 o
  -5  -1   6       96.91       98.68      2.87 o
  -4  -1   6      147.58      152.26      2.52 o
  -3  -1   6        6.50        6.72      0.18 o
  -2  -1   6       10.73        9.50      0.20 o
  -1  -1   6      201.43      211.82      2.94 o
   0  -1   6      133.10      135.27      1.96 o
   1  -1   6       39.75       48.90      0.71 o
   2  -1   6        6.15        4.69      0.17 o
   3  -1   6       61.00       65.28      1.58 o
   4  -1   6       16.71       17.59      0.96 o
   5  -1   6       33.05       35.52      1.28 o
  -7   0   6        8.78        8.42      0.43 o
  -6   0   6       19.27       19.30      0.76 o
  -5   0   6        0.81        0.61      0.10 o
  -4   0   6       77.70       77.08      1.51 o
  -3   0   6       25.15       26.10      0.48 o
  -2   0   6      313.14      309.55      4.68 o
  -1   0   6       45.99       40.21      0.63 o
   0   0   6       86.19       83.56      1.23 o
   1   0   6        1.19        1.77      0.08 o
   2   0   6       21.26       20.01      0.44 o
   3   0   6        3.81        3.57      0.25 o
   4   0   6        0.01       -0.29      0.29 o
   5   0   6       23.95       26.90      1.04 o
  -7   1   6        8.34        8.34      0.54 o
  -6   1   6      109.10      108.94      3.52 o
  -5   1   6       62.13       65.76      1.68 o
  -4   1   6      154.91      166.80      2.58 o
  -3   1   6        0.06        0.14      0.06 o
  -2   1   6      238.77      255.99      4.12 o
  -1   1   6       22.07       23.93      0.44 o
   0   1   6       37.38       35.23      0.61 o
   1   1   6       54.20       48.15      0.78 o
   2   1   6       10.66        9.41      0.24 o
   3   1   6       13.73       14.19      0.48 o
   4   1   6       31.55       31.97      1.18 o
   5   1   6       37.03       38.76      1.40 o
  -7   2   6        9.15        7.69      0.60 o
  -6   2   6       14.20       14.64      0.71 o
  -5   2   6      178.10      183.73      5.99 o
  -4   2   6       40.70       44.96      0.95 o
  -3   2   6      219.94      239.45      4.75 o
  -2   2   6      169.60      186.25      3.34 o
  -1   2   6      136.69      147.68      3.26 o
   0   2   6        0.41        0.01      0.11 o
   1   2   6       49.77       51.11      0.99 o
   2   2   6      267.78      261.91      4.19 o
   3   2   6        2.42        2.28      0.21 o
   4   2   6       85.50       84.97      2.75 o
  -7   3   6        0.27        0.11      0.17 o
  -6   3   6        0.13       -0.02      0.24 o
  -5   3   6       19.09       18.70      0.65 o
  -4   3   6       27.72       27.91      0.55 o
  -3   3   6        2.39        2.18      0.17 o
  -2   3   6       18.53       19.22      0.34 o
  -1   3   6       32.36       31.78      0.62 o
   0   3   6      281.75      270.92      4.17 o
   1   3   6       43.70       38.88      0.69 o
   2   3   6       22.00       21.61      0.52 o
   3   3   6        9.97        9.52      0.34 o
   4   3   6        8.81        9.43      0.76 o
  -7   4   6       20.86       22.28      2.88 o
  -6   4   6       22.15       23.13      1.26 o
  -5   4   6       23.22       23.93      0.64 o
  -4   4   6        0.55        0.51      0.11 o
  -3   4   6      243.73      238.88      4.66 o
  -2   4   6       20.05       19.18      0.35 o
  -1   4   6      649.94      640.33     10.13 o
   0   4   6       11.45       11.72      0.27 o
   1   4   6      349.48      345.85      5.04 o
   2   4   6        5.34        5.90      0.37 o
   3   4   6        3.68        2.45      0.46 o
  -7   5   6        3.95        3.33      0.34 o
  -6   5   6       46.54       41.48      5.97 o
  -5   5   6        5.51        5.40      0.42 o
  -4   5   6      208.61      222.36      5.57 o
  -3   5   6       52.65       53.14      1.43 o
  -2   5   6      539.09      538.98     10.44 o
  -1   5   6      190.71      192.89      2.83 o
   0   5   6      104.22      109.94      1.66 o
   1   5   6      432.65      438.70      9.59 o
   2   5   6       52.25       52.80      1.08 o
   3   5   6       36.57       36.53      1.38 o
  -5   6   6       18.33       12.42      0.91 o
  -3   6   6       19.01       20.35      0.68 o
  -2   6   6        0.22        0.06      0.40 o
  -1   6   6        0.02       -0.17      0.17 o
   0   6   6        6.13        7.77      0.45 o
   1   6   6        0.64        0.42      0.30 o
   2   6   6       35.63       41.11      1.09 o
  -5   7   6       20.32       19.68      1.13 o
  -4   7   6        4.17        3.38      0.47 o
  -2   7   6       16.72       18.33      1.00 o
  -1   7   6        5.70        6.37      0.53 o
   0   7   6        8.73       11.16      0.98 o
   1   7   6        7.51        8.37      0.97 o
  -3   8   6        7.57        4.42      0.62 o
  -2   8   6        7.10        8.10      0.57 o
  -1   8   6       11.54       16.98      1.18 o
  -2  -7   7        0.25       -0.08      0.18 o
  -1  -7   7       32.18       30.67      1.26 o
   0  -7   7        6.07        3.98      0.49 o
   1  -7   7        0.22       -0.22      0.22 o
   2  -7   7        0.00        0.18      0.24 o
  -4  -6   7        7.96        7.39      0.56 o
  -3  -6   7       27.02       24.46      0.71 o
  -2  -6   7       18.23       15.31      0.42 o
  -1  -6   7        0.67        0.20      0.20 o
   0  -6   7        1.81        1.11      0.23 o
   1  -6   7       12.29       12.37      0.55 o
   2  -6   7        0.27        0.16      0.22 o
   3  -6   7        0.43        0.85      0.38 o
  -5  -5   7       35.77       35.66      1.32 o
  -4  -5   7      127.64      127.59      4.01 o
  -3  -5   7       79.89       72.08      1.68 o
  -2  -5   7      112.62       98.41      1.89 o
  -1  -5   7      252.13      217.91      3.71 o
   0  -5   7      144.08      132.75      2.15 o
   2  -5   7        1.16        0.76      0.22 o
   3  -5   7       18.40       21.57      0.77 o
  -6  -4   7       35.78       35.44      1.30 o
  -5  -4   7        8.98        8.82      0.56 o
  -4  -4   7        5.12        4.78      0.29 o
  -3  -4   7        1.28        1.20      0.18 o
  -2  -4   7       19.39       18.29      0.44 o
  -1  -4   7       75.74       72.56      1.14 o
   0  -4   7        1.51        1.45      0.12 o
   1  -4   7       91.83       90.38      1.91 o
   2  -4   7        3.92        4.04      0.36 o
   3  -4   7        0.36        0.49      0.21 o
   4  -4   7        4.52        3.69      0.48 o
  -6  -3   7       22.28       24.63      0.96 o
  -5  -3   7       68.71       76.07      2.46 o
  -4  -3   7        0.98        0.63      0.20 o
  -3  -3   7       18.60       18.92      0.54 o
  -2  -3   7       68.13       68.60      1.07 o
  -1  -3   7       75.52       72.72      1.13 o
   0  -3   7      460.69      449.90      7.03 o
   2  -3   7       64.32       65.24      1.61 o
   3  -3   7        4.22        4.46      0.42 o
   4  -3   7        3.48        3.09      0.47 o
  -6  -2   7       20.61       20.95      0.84 o
  -5  -2   7        8.29        8.56      0.49 o
  -4  -2   7        1.40        1.06      0.15 o
  -3  -2   7      336.62      337.68      6.50 o
  -2  -2   7       50.88       53.38      0.79 o
  -1  -2   7      466.09      474.80      7.40 o
   0  -2   7      773.07      758.77     11.78 o
   1  -2   7      300.02      310.50      4.89 o
   2  -2   7      830.32      829.98     18.81 o
   3  -2   7      103.37      111.79      2.63 o
   4  -2   7      173.70      183.30      5.64 o
  -7  -1   7       37.94       36.47      1.41 o
  -6  -1   7       36.19       37.73      1.31 o
  -5  -1   7       63.08       62.76      1.45 o
  -4  -1   7        7.53        8.37      0.31 o
  -3  -1   7       98.78      103.66      1.61 o
  -2  -1   7        9.70       11.78      0.26 o
  -1  -1   7        0.29        0.23      0.08 o
   0  -1   7       25.70       19.46      0.39 o
   1  -1   7       49.60       45.60      0.79 o
   2  -1   7       34.89       35.26      1.55 o
   3  -1   7       10.41        9.89      0.43 o
   4  -1   7        1.05        0.37      0.25 o
  -7   0   7        0.68        0.60      0.34 o
  -6   0   7        0.74        0.55      0.24 o
  -5   0   7       28.55       29.35      0.74 o
  -4   0   7       41.11       43.85      0.92 o
  -3   0   7        0.44        0.60      0.08 o
  -2   0   7       14.79       13.44      0.28 o
  -1   0   7        3.32        1.22      0.09 o
   0   0   7       15.81       16.38      0.34 o
   1   0   7        2.65        1.83      0.12 o
   2   0   7       41.64       41.18      1.41 o
   3   0   7       11.23       10.19      0.43 o
   4   0   7       11.08       11.06      0.62 o
  -7   1   7        0.89        0.88      0.20 o
  -6   1   7        0.39        0.40      0.20 o
  -5   1   7        0.53        0.68      0.13 o
  -4   1   7       13.84       15.24      0.34 o
  -3   1   7        1.36        1.04      0.09 o
  -2   1   7       14.76       16.35      0.34 o
  -1   1   7       77.81       74.84      1.49 o
   0   1   7      141.80      124.26      2.00 o
   1   1   7       17.52       14.74      0.32 o
   2   1   7       34.24       31.72      1.09 o
   3   1   7      143.36      146.50      3.43 o
   4   1   7       51.46       52.20      1.79 o
  -7   2   7       82.91       83.73      2.73 o
  -6   2   7       90.75       88.23      2.79 o
  -5   2   7       46.41       47.16      1.11 o
  -4   2   7       98.22      107.10      1.96 o
  -3   2   7       85.48       88.00      1.59 o
  -2   2   7      100.45       93.14      1.67 o
  -1   2   7        0.01       -0.08      0.10 o
   0   2   7       68.16       65.32      1.09 o
   1   2   7        0.08        0.25      0.10 o
   2   2   7       11.35       11.66      0.45 o
   3   2   7        5.40        5.12      0.36 o
   4   2   7        0.79        1.07      0.30 o
  -7   3   7       12.53        9.84      0.61 o
  -6   3   7       26.13       24.79      1.56 o
  -5   3   7       17.06       16.69      0.48 o
  -4   3   7      100.83      100.70      2.01 o
  -3   3   7       14.19       14.75      0.38 o
  -2   3   7       49.99       50.72      1.21 o
  -1   3   7       29.70       26.32      0.53 o
   0   3   7       86.36       85.49      1.60 o
   2   3   7       15.33       14.06      0.41 o
   3   3   7       21.67       22.34      0.70 o
  -7   4   7       23.56       24.17      2.58 o
  -6   4   7        4.00        3.10      0.34 o
  -4   4   7       16.31       15.77      0.53 o
  -3   4   7      104.05      107.71      2.76 o
  -2   4   7       38.09       36.97      0.81 o
  -1   4   7        3.37        2.77      0.14 o
   0   4   7       13.31       11.59      0.29 o
   1   4   7       15.05       14.39      0.50 o
   2   4   7       21.23       20.60      0.86 o
   3   4   7       21.61       22.13      0.98 o
  -4   5   7       48.20       51.72      1.41 o
  -3   5   7      648.47      665.57     16.58 o
  -2   5   7        4.35        4.97      0.43 o
  -1   5   7      549.50      547.85     11.78 o
   0   5   7       17.77       20.76      0.73 o
   1   5   7       29.15       24.69      1.49 o
   2   5   7        0.02       -0.15      0.17 o
  -5   6   7        5.67        4.63      0.62 o
  -3   6   7       11.33       11.66      0.50 o
  -2   6   7       14.58       14.08      0.56 o
  -1   6   7       56.47       62.40      2.10 o
   0   6   7        3.61        2.25      0.54 o
   1   6   7        1.84        0.88      0.51 o
  -3   7   7        0.08       -0.34      0.35 o
  -2   7   7       23.97       28.87      0.81 o
  -1   7   7        2.95        3.00      0.57 o
  -3  -6   8       50.81       53.72      1.85 o
  -2  -6   8       24.15       20.13      0.92 o
  -1  -6   8        0.90        0.66      0.27 o
   0  -6   8        3.91        2.84      0.35 o
   1  -6   8        3.81        6.40      0.45 o
   2  -6   8       28.99       35.62      1.15 o
  -4  -5   8      105.68      104.63      3.35 o
  -3  -5   8       33.64       29.85      0.81 o
  -2  -5   8       67.20       65.21      1.30 o
  -1  -5   8       13.03       16.48      0.62 o
   0  -5   8        7.75        7.27      0.44 o
   1  -5   8        4.12        4.49      0.40 o
   2  -5   8       24.21       22.69      0.81 o
  -5  -4   8       59.81       59.93      2.02 o
  -4  -4   8        0.55        0.29      0.25 o
  -3  -4   8      252.47      245.77      5.41 o
  -2  -4   8       24.46       21.87      0.52 o
  -1  -4   8       20.19       19.22      0.47 o
   0  -4   8       20.27       17.90      0.45 o
   1  -4   8       15.16       15.77      0.92 o
   2  -4   8       13.45       12.39      0.56 o
   3  -4   8       51.58       55.15      2.55 o
  -6  -3   8        0.59        0.23      0.25 o
  -5  -3   8       38.24       39.54      1.41 o
  -4  -3   8       18.62       18.62      0.56 o
  -3  -3   8        3.57        3.85      0.29 o
  -2  -3   8        3.40        3.61      0.29 o
  -1  -3   8       11.38       10.22      0.27 o
   0  -3   8       27.27       26.52      0.51 o
   2  -3   8        3.34        2.98      0.27 o
   3  -3   8        0.37        0.46      0.19 o
  -6  -2   8       12.15       11.68      0.61 o
  -5  -2   8       54.31       56.35      1.88 o
  -4  -2   8      192.47      198.83      4.38 o
  -3  -2   8       15.11       17.30      0.85 o
  -2  -2   8     1101.96     1086.05     18.19 o
  -1  -2   8       75.16       75.25      1.24 o
   0  -2   8      464.83      463.86      7.28 o
   1  -2   8        7.28        6.32      0.30 o
   2  -2   8      105.74      113.07      2.70 o
   3  -2   8       17.32       18.57      0.91 o
  -6  -1   8        0.82        1.11      0.25 o
  -5  -1   8       59.98       61.63      2.03 o
  -4  -1   8        3.64        4.31      0.26 o
  -3  -1   8      120.75      129.16      2.86 o
  -2  -1   8      163.77      171.44      2.72 o
  -1  -1   8       53.87       58.63      0.99 o
   0  -1   8      384.09      375.41      5.89 o
   1  -1   8       12.40       11.82      0.92 o
   2  -1   8       36.32       34.71      1.99 o
   3  -1   8       14.63       16.78      0.57 o
  -7   0   8       10.84       10.98      0.63 o
  -6   0   8        3.93        4.07      0.36 o
  -5   0   8       41.85       44.60      1.52 o
  -4   0   8       10.03        9.53      0.36 o
  -3   0   8        5.04        6.84      0.32 o
  -2   0   8       52.88       50.14      0.96 o
  -1   0   8       78.61       77.54      1.27 o
   0   0   8        0.03       -0.10      0.10 o
   1   0   8       15.76       13.82      0.42 o
   2   0   8       20.30       21.58      0.76 o
   3   0   8       43.96       47.24      1.22 o
  -7   1   8       13.05       14.76      1.21 o
  -6   1   8       38.77       43.09      1.48 o
  -5   1   8        0.24        0.73      0.23 o
  -4   1   8        0.12        0.04      0.13 o
  -3   1   8        0.05       -0.11      0.14 o
  -2   1   8        0.30       -0.02      0.10 o
  -1   1   8        7.71        4.86      0.19 o
   0   1   8        9.38        9.59      0.26 o
   1   1   8       35.47       25.39      0.64 o
   2   1   8        0.79        0.95      0.30 o
   3   1   8        0.02        0.68      0.21 o
  -7   2   8        0.46        1.44      0.49 o
  -6   2   8        4.06        3.96      0.46 o
  -5   2   8        0.17        0.25      0.22 o
  -4   2   8        4.82        4.51      0.29 o
  -3   2   8       36.56       35.25      0.99 o
  -2   2   8       78.15       72.30      1.35 o
  -1   2   8       21.59       20.07      0.46 o
   0   2   8       33.35       27.37      0.52 o
   1   2   8      199.10      198.12      6.57 o
   2   2   8       71.27       69.05      1.71 o
   3   2   8       58.96       52.85      1.36 o
  -6   3   8       30.31       31.16      1.30 o
  -5   3   8       30.02       29.63      1.11 o
  -4   3   8       64.34       65.60      1.73 o
  -3   3   8        1.90        1.31      0.17 o
  -2   3   8      200.90      202.10      5.06 o
  -1   3   8        5.95        5.87      0.25 o
   0   3   8       94.99       91.54      1.41 o
   1   3   8        3.33        2.32      0.24 o
   2   3   8       35.36       34.07      0.77 o
  -6   4   8       26.57       25.57      2.10 o
  -5   4   8        0.73        0.73      0.24 o
  -4   4   8       75.87       79.40      2.08 o
  -3   4   8       31.10       29.87      0.89 o
  -2   4   8        2.34        1.91      0.22 o
  -1   4   8        6.65        5.68      0.36 o
   0   4   8       37.05       42.21      1.56 o
   1   4   8       53.70       56.85      1.95 o
   2   4   8       24.32       30.54      1.41 o
  -6   5   8       11.19       11.60      0.61 o
  -4   5   8        0.13        0.83      0.70 o
  -3   5   8       59.77       57.89      1.58 o
  -2   5   8        0.03       -0.08      0.18 o
  -1   5   8        1.57        1.48      0.34 o
   0   5   8        1.33        3.02      0.71 o
   1   5   8        3.50        3.66      0.63 o
  -2   6   8       26.65       30.25      1.42 o
  -1   6   8        0.02        1.12      0.67 o
   0   6   8        3.40        4.31      0.67 o
  -1  -6   9        2.67        2.01      0.32 o
  -3  -5   9        0.01       -0.41      0.41 o
  -2  -5   9        2.01        1.30      0.22 o
  -1  -5   9        9.28       13.48      0.71 o
   0  -5   9        3.75        7.17      0.58 o
   1  -5   9       24.39       35.60      1.34 o
  -4  -4   9       24.93       26.13      1.06 o
  -3  -4   9       16.23       19.44      0.84 o
  -2  -4   9        1.41        0.95      0.16 o
  -1  -4   9       40.86       48.24      1.42 o
   0  -4   9       13.27       14.18      0.59 o
   1  -4   9       62.68       73.08      2.10 o
   2  -4   9        2.09        1.47      0.35 o
  -5  -3   9       80.42       85.63      2.78 o
  -4  -3   9       11.01       10.52      0.63 o
  -3  -3   9       15.88       17.13      0.55 o
  -2  -3   9        2.23        1.39      0.32 o
  -1  -3   9        0.89        0.46      0.15 o
   0  -3   9        1.43        0.90      0.16 o
  -6  -2   9       84.62       84.62      2.75 o
  -5  -2   9       13.43       15.47      0.74 o
  -4  -2   9      143.08      141.50      4.42 o
  -3  -2   9        0.10       -0.16      0.16 o
  -2  -2   9        5.56        6.15      0.28 o
  -1  -2   9        9.29        9.96      0.32 o
   0  -2   9        2.19        2.38      0.17 o
   1  -2   9        8.33        7.38      0.47 o
   2  -2   9       45.40       50.12      1.75 o
  -6  -1   9      116.80      120.84      3.85 o
  -5  -1   9       99.73      108.48      3.44 o
  -4  -1   9      685.22      701.14     15.07 o
  -3  -1   9      149.14      160.86      3.58 o
  -2  -1   9      454.74      456.21     10.44 o
  -1  -1   9       30.28       31.16      0.67 o
   0  -1   9      119.31      119.05      2.68 o
   1  -1   9       31.68       35.38      1.27 o
   2  -1   9        7.41        6.71      0.46 o
   3  -1   9       41.04       45.99      1.21 o
  -6   0   9        0.04        0.11      0.47 o
  -5   0   9        0.33        0.67      0.65 o
  -4   0   9        2.90        1.96      0.29 o
  -3   0   9       25.59       26.43      1.89 o
  -2   0   9       51.29       44.71      1.25 o
  -1   0   9       36.67       40.54      0.83 o
   0   0   9       11.10       15.79      0.42 o
   1   0   9      146.02      153.31      7.27 o
   2   0   9        3.73        4.14      0.79 o
  -6   1   9        0.01        0.28      0.53 o
  -5   1   9        1.16        0.85      0.27 o
  -4   1   9       41.15       42.71      1.07 o
  -3   1   9        8.14        6.62      0.36 o
  -2   1   9       13.44       11.14      0.48 o
  -1   1   9        2.87        5.43      0.25 o
   0   1   9       33.51       32.33      0.70 o
   2   1   9       24.74       26.11      0.80 o
  -6   2   9        8.47        9.52      0.56 o
  -5   2   9       20.56       20.99      0.89 o
  -4   2   9       53.89       57.80      1.56 o
  -3   2   9       78.99       80.20      2.10 o
  -2   2   9       27.21       26.13      0.81 o
  -1   2   9      189.11      162.12      4.13 o
   0   2   9       62.45       63.68      1.83 o
   1   2   9       18.66        9.78      1.09 o
   2   2   9        0.00       -0.05      0.21 o
  -6   3   9       33.81       35.48      1.67 o
  -5   3   9        0.44        0.59      0.26 o
  -4   3   9       10.72       10.61      0.75 o
  -3   3   9        0.28        0.38      0.24 o
  -1   3   9       55.11       57.22      1.57 o
   0   3   9        0.98        4.61      1.07 o
   1   3   9       12.95       10.32      0.85 o
  -5   4   9        4.21        4.69      1.32 o
  -4   4   9       28.52        9.89      1.03 o
  -3   4   9        7.54        7.44      0.39 o
  -2   4   9        4.89        3.99      0.34 o
  -1   4   9        8.75        7.89      1.44 o
   0   4   9        0.00        4.00      0.93 o
   1   4   9       35.71       41.80      2.35 o
  -5   5   9        3.64        3.55      0.46 o
  -4   5   9        3.51        3.17      0.45 o
  -3   5   9        7.46        7.19      0.70 o
  -2   5   9       32.20       34.48      1.05 o
  -1   5   9       57.04       69.03      3.69 o
   0   5   9       21.75       29.74      1.94 o
  -3  -4  10        0.93        0.82      0.38 o
  -1  -4  10        0.85        0.66      0.28 o
   0  -4  10        9.72       12.40      0.73 o
  -4  -3  10       20.29       18.91      0.88 o
  -3  -3  10       21.23       22.94      1.26 o
  -2  -3  10        0.00       -0.15      0.15 o
  -5  -2  10        0.07        0.09      0.42 o
  -4  -2  10        4.79        4.83      0.60 o
  -3  -2  10        1.83        1.32      0.67 o
  -2  -2  10       16.10       16.94      0.52 o
  -1  -2  10        0.30        0.27      0.20 o
   0  -2  10       65.36       66.31      2.47 o
  -5  -1  10       19.79       21.21      0.92 o
  -4  -1  10      125.55      132.34      4.17 o
  -3  -1  10        2.26        2.10      0.42 o
  -2  -1  10       67.66       72.12      1.55 o
  -1  -1  10       57.93       54.80      1.59 o
   0  -1  10        4.74       16.19      2.53 o
  -5   0  10       12.03       11.19      0.66 o
  -4   0  10      108.16      108.47      4.65 o
  -3   0  10        3.30        4.32      0.34 o
  -2   0  10        6.46        4.44      0.35 o
  -1   0  10        2.62        1.53      0.23 o
   0   0  10        0.12        0.08      0.28 o
   1   0  10       15.95       18.78      1.25 o
  -5   1  10       13.53       14.32      0.74 o
  -4   1  10        0.37        0.16      0.27 o
  -3   1  10        7.87        8.87      0.59 o
  -2   1  10       46.85       53.48      1.49 o
  -1   1  10       80.39       84.04      2.71 o
   0   1  10        6.82        7.42      0.57 o
  -5   2  10       22.49       22.65      3.53 o
  -4   2  10        0.02       -0.13      0.30 o
  -3   2  10        4.46        1.83      0.40 o
  -2   2  10        2.82        2.33      0.34 o
  -1   2  10        2.27       -0.08      1.08 o
   0   2  10       12.78       10.68      0.66 o
   1   2  10       15.95       14.26      0.79 o
  -5   3  10       48.82       51.86      2.37 o
  -4   3  10       21.35       20.87      1.16 o
  -2   3  10       51.98       52.74      1.49 o
  -1   3  10        7.90        3.88      1.32 o
  -3   4  10        9.57       11.02      0.83 o
  -2   4  10        4.26        3.66      0.50 o
  -1   4  10        7.96       17.36      2.23 o
  -2  -2  11        1.49        1.38      0.22 o
  -1  -2  11       30.54       40.89      1.60 o
  -4  -1  11        2.06       -0.74      0.74 o
  -3  -1  11        2.72        2.11      0.44 o
  -2  -1  11       59.58       64.72      2.22 o
  -1  -1  11        1.95        1.94      0.32 o
  -4   0  11       44.96       47.12      2.21 o
  -2   0  11        0.58        0.29      0.36 o
  -4   1  11        8.74        3.89      0.81 o
  -2   1  11        2.51        2.74      0.45 o
  -1   1  11        0.54        1.48      1.35 o
  -3   2  11        7.40        6.73      0.69 o
  -2   2  11        6.69        6.75      0.71 o
  -1   2  11        3.41        8.00      1.78 o
 
